# Supplementary material for: Rp3: Ribosome profiling-assisted proteogenomics improves coverage and confidence during microprotein discovery
Source: Nat Commun. 2024 Aug 9;15:6839. doi: 10.1038/s41467-024-50301-4 (PMC11316118; doi:10.1038/s41467-024-50301-4)
Supplement: Supplementary file 6 — Supplementary Dataset 3 [file 41467_2024_50301_MOESM6_ESM.xlsx]

## Sheet: Mouse GTF
chr4	GTF2FASTA	transcript	136314099	136316563	1000	+	.	gene_id "STRG.58069.4+chr4:136314099-136316563_F:0_P:0_M"; transcript_id "STRG.58069.4+chr4:136314099-136316563_F:0_P:0_M";
chr4	GTF2FASTA	exon	136314099	136314255	1000	+	.	gene_id "STRG.58069.4+chr4:136314099-136316563_F:0_P:0_M"; transcript_id "STRG.58069.4+chr4:136314099-136316563_F:0_P:0_M";
chr4	GTF2FASTA	exon	136316361	136316563	1000	+	.	gene_id "STRG.58069.4+chr4:136314099-136316563_F:0_P:0_M"; transcript_id "STRG.58069.4+chr4:136314099-136316563_F:0_P:0_M";
chr16	GTF2FASTA	transcript	37883080	37883481	1000	+	.	gene_id "STRG.26141.1+chr16:37883080-37883481_F:0_P:74_M"; transcript_id "STRG.26141.1+chr16:37883080-37883481_F:0_P:74_M";
chr16	GTF2FASTA	exon	37883080	37883481	1000	+	.	gene_id "STRG.26141.1+chr16:37883080-37883481_F:0_P:74_M"; transcript_id "STRG.26141.1+chr16:37883080-37883481_F:0_P:74_M";
chr9	GTF2FASTA	transcript	44374744	44375091	1000	-	.	gene_id "STRG.79176.1-chr9:44374744-44375091_F:0_P:1_M"; transcript_id "STRG.79176.1-chr9:44374744-44375091_F:0_P:1_M";
chr9	GTF2FASTA	exon	44374744	44375091	1000	-	.	gene_id "STRG.79176.1-chr9:44374744-44375091_F:0_P:1_M"; transcript_id "STRG.79176.1-chr9:44374744-44375091_F:0_P:1_M";
chr11	GTF2FASTA	transcript	117871476	117873399	1000	-	.	gene_id "STRG.9616.2-chr11:117871476-117873399_F:0_P:0_M"; transcript_id "STRG.9616.2-chr11:117871476-117873399_F:0_P:0_M";
chr11	GTF2FASTA	exon	117871476	117871687	1000	-	.	gene_id "STRG.9616.2-chr11:117871476-117873399_F:0_P:0_M"; transcript_id "STRG.9616.2-chr11:117871476-117873399_F:0_P:0_M";
chr11	GTF2FASTA	exon	117873171	117873399	1000	-	.	gene_id "STRG.9616.2-chr11:117871476-117873399_F:0_P:0_M"; transcript_id "STRG.9616.2-chr11:117871476-117873399_F:0_P:0_M";
chr9	GTF2FASTA	transcript	71483776	71485905	1000	-	.	gene_id "STRG.80331.1-chr9:71483776-71485905_F:0_P:0_M"; transcript_id "STRG.80331.1-chr9:71483776-71485905_F:0_P:0_M";
chr9	GTF2FASTA	exon	71483776	71483805	1000	-	.	gene_id "STRG.80331.1-chr9:71483776-71485905_F:0_P:0_M"; transcript_id "STRG.80331.1-chr9:71483776-71485905_F:0_P:0_M";
chr9	GTF2FASTA	exon	71485684	71485905	1000	-	.	gene_id "STRG.80331.1-chr9:71483776-71485905_F:0_P:0_M"; transcript_id "STRG.80331.1-chr9:71483776-71485905_F:0_P:0_M";
chr2	GTF2FASTA	transcript	181898485	181898709	1000	+	.	gene_id "STRG.48659.1+chr2:181898485-181898709_F:1_P:0_M"; transcript_id "STRG.48659.1+chr2:181898485-181898709_F:1_P:0_M";
chr2	GTF2FASTA	exon	181898485	181898709	1000	+	.	gene_id "STRG.48659.1+chr2:181898485-181898709_F:1_P:0_M"; transcript_id "STRG.48659.1+chr2:181898485-181898709_F:1_P:0_M";
chr11	GTF2FASTA	transcript	3951857	3952249	1000	+	.	gene_id "STRG.5188.1+chr11:3951857-3952249_F:2_P:2_M"; transcript_id "STRG.5188.1+chr11:3951857-3952249_F:2_P:2_M";
chr11	GTF2FASTA	exon	3951857	3952249	1000	+	.	gene_id "STRG.5188.1+chr11:3951857-3952249_F:2_P:2_M"; transcript_id "STRG.5188.1+chr11:3951857-3952249_F:2_P:2_M";
chr11	GTF2FASTA	transcript	33173102	33173365	1000	+	.	gene_id "STRG.5969.1+chr11:33173102-33173365_F:2_P:7_M"; transcript_id "STRG.5969.1+chr11:33173102-33173365_F:2_P:7_M";
chr11	GTF2FASTA	exon	33173102	33173365	1000	+	.	gene_id "STRG.5969.1+chr11:33173102-33173365_F:2_P:7_M"; transcript_id "STRG.5969.1+chr11:33173102-33173365_F:2_P:7_M";
chr9	GTF2FASTA	transcript	71483776	71485905	1000	-	.	gene_id "STRG.80331.1-chr9:71483776-71485905_F:0_P:0_M"; transcript_id "STRG.80331.1-chr9:71483776-71485905_F:0_P:0_M";
chr9	GTF2FASTA	exon	71483776	71483805	1000	-	.	gene_id "STRG.80331.1-chr9:71483776-71485905_F:0_P:0_M"; transcript_id "STRG.80331.1-chr9:71483776-71485905_F:0_P:0_M";
chr9	GTF2FASTA	exon	71485684	71485905	1000	-	.	gene_id "STRG.80331.1-chr9:71483776-71485905_F:0_P:0_M"; transcript_id "STRG.80331.1-chr9:71483776-71485905_F:0_P:0_M";
chrX	GTF2FASTA	transcript	20620098	20642808	1000	+	.	gene_id "STRG.83093.4+chrX:20620098-20642808_F:1_P:4_M"; transcript_id "STRG.83093.4+chrX:20620098-20642808_F:1_P:4_M";
chrX	GTF2FASTA	exon	20620098	20620114	1000	+	.	gene_id "STRG.83093.4+chrX:20620098-20642808_F:1_P:4_M"; transcript_id "STRG.83093.4+chrX:20620098-20642808_F:1_P:4_M";
chrX	GTF2FASTA	exon	20635731	20635914	1000	+	.	gene_id "STRG.83093.4+chrX:20620098-20642808_F:1_P:4_M"; transcript_id "STRG.83093.4+chrX:20620098-20642808_F:1_P:4_M";
chrX	GTF2FASTA	exon	20639433	20639502	1000	+	.	gene_id "STRG.83093.4+chrX:20620098-20642808_F:1_P:4_M"; transcript_id "STRG.83093.4+chrX:20620098-20642808_F:1_P:4_M";
chrX	GTF2FASTA	exon	20642744	20642808	1000	+	.	gene_id "STRG.83093.4+chrX:20620098-20642808_F:1_P:4_M"; transcript_id "STRG.83093.4+chrX:20620098-20642808_F:1_P:4_M";
chr11	GTF2FASTA	transcript	3951857	3952249	1000	+	.	gene_id "STRG.5188.1+chr11:3951857-3952249_F:2_P:2_M"; transcript_id "STRG.5188.1+chr11:3951857-3952249_F:2_P:2_M";
chr11	GTF2FASTA	exon	3951857	3952249	1000	+	.	gene_id "STRG.5188.1+chr11:3951857-3952249_F:2_P:2_M"; transcript_id "STRG.5188.1+chr11:3951857-3952249_F:2_P:2_M";
chr2	GTF2FASTA	transcript	149356935	149357138	1000	+	.	gene_id "STRG.47303.1+chr2:149356935-149357138_F:0_P:0_M"; transcript_id "STRG.47303.1+chr2:149356935-149357138_F:0_P:0_M";
chr2	GTF2FASTA	exon	149356935	149357138	1000	+	.	gene_id "STRG.47303.1+chr2:149356935-149357138_F:0_P:0_M"; transcript_id "STRG.47303.1+chr2:149356935-149357138_F:0_P:0_M";
chr16	GTF2FASTA	transcript	36184260	36257369	1000	+	.	gene_id "STRG.26066.2+chr16:36184260-36257369_F:0_P:1_M"; transcript_id "STRG.26066.2+chr16:36184260-36257369_F:0_P:1_M";
chr16	GTF2FASTA	exon	36184260	36184325	1000	+	.	gene_id "STRG.26066.2+chr16:36184260-36257369_F:0_P:1_M"; transcript_id "STRG.26066.2+chr16:36184260-36257369_F:0_P:1_M";
chr16	GTF2FASTA	exon	36186364	36186465	1000	+	.	gene_id "STRG.26066.2+chr16:36184260-36257369_F:0_P:1_M"; transcript_id "STRG.26066.2+chr16:36184260-36257369_F:0_P:1_M";
chr16	GTF2FASTA	exon	36257247	36257369	1000	+	.	gene_id "STRG.26066.2+chr16:36184260-36257369_F:0_P:1_M"; transcript_id "STRG.26066.2+chr16:36184260-36257369_F:0_P:1_M";
chr3	GTF2FASTA	transcript	86996583	86997626	1000	-	.	gene_id "STRG.51180.5-chr3:86996583-86997626_F:1_P:36_M"; transcript_id "STRG.51180.5-chr3:86996583-86997626_F:1_P:36_M";
chr3	GTF2FASTA	exon	86996583	86996601	1000	-	.	gene_id "STRG.51180.5-chr3:86996583-86997626_F:1_P:36_M"; transcript_id "STRG.51180.5-chr3:86996583-86997626_F:1_P:36_M";
chr3	GTF2FASTA	exon	86996690	86996786	1000	-	.	gene_id "STRG.51180.5-chr3:86996583-86997626_F:1_P:36_M"; transcript_id "STRG.51180.5-chr3:86996583-86997626_F:1_P:36_M";
chr3	GTF2FASTA	exon	86997338	86997626	1000	-	.	gene_id "STRG.51180.5-chr3:86996583-86997626_F:1_P:36_M"; transcript_id "STRG.51180.5-chr3:86996583-86997626_F:1_P:36_M";
chr19	GTF2FASTA	transcript	59087570	59087905	1000	+	.	gene_id "STRG.36140.1+chr19:59087570-59087905_F:2_P:0_M"; transcript_id "STRG.36140.1+chr19:59087570-59087905_F:2_P:0_M";
chr19	GTF2FASTA	exon	59087570	59087905	1000	+	.	gene_id "STRG.36140.1+chr19:59087570-59087905_F:2_P:0_M"; transcript_id "STRG.36140.1+chr19:59087570-59087905_F:2_P:0_M";
chr2	GTF2FASTA	transcript	90917630	90917986	1000	-	.	gene_id "STRG.45223.4-chr2:90917630-90917986_F:1_P:41_M"; transcript_id "STRG.45223.4-chr2:90917630-90917986_F:1_P:41_M";
chr2	GTF2FASTA	exon	90917630	90917986	1000	-	.	gene_id "STRG.45223.4-chr2:90917630-90917986_F:1_P:41_M"; transcript_id "STRG.45223.4-chr2:90917630-90917986_F:1_P:41_M";
chr14	GTF2FASTA	transcript	93195372	93195575	1000	-	.	gene_id "STRG.20455.1-chr14:93195372-93195575_F:2_P:0_M"; transcript_id "STRG.20455.1-chr14:93195372-93195575_F:2_P:0_M";
chr14	GTF2FASTA	exon	93195372	93195575	1000	-	.	gene_id "STRG.20455.1-chr14:93195372-93195575_F:2_P:0_M"; transcript_id "STRG.20455.1-chr14:93195372-93195575_F:2_P:0_M";
chr1	GTF2FASTA	transcript	78783797	78784096	1000	-	.	gene_id "STRG.38674.1-chr1:78783797-78784096_F:1_P:1_M"; transcript_id "STRG.38674.1-chr1:78783797-78784096_F:1_P:1_M";
chr1	GTF2FASTA	exon	78783797	78784096	1000	-	.	gene_id "STRG.38674.1-chr1:78783797-78784096_F:1_P:1_M"; transcript_id "STRG.38674.1-chr1:78783797-78784096_F:1_P:1_M";
chr5	GTF2FASTA	transcript	123742836	123749294	1000	-	.	gene_id "STRG.62967.1-chr5:123742836-123749294_F:2_P:1_M"; transcript_id "STRG.62967.1-chr5:123742836-123749294_F:2_P:1_M";
chr5	GTF2FASTA	exon	123742836	123742856	1000	-	.	gene_id "STRG.62967.1-chr5:123742836-123749294_F:2_P:1_M"; transcript_id "STRG.62967.1-chr5:123742836-123749294_F:2_P:1_M";
chr5	GTF2FASTA	exon	123743638	123743678	1000	-	.	gene_id "STRG.62967.1-chr5:123742836-123749294_F:2_P:1_M"; transcript_id "STRG.62967.1-chr5:123742836-123749294_F:2_P:1_M";
chr5	GTF2FASTA	exon	123744955	123745111	1000	-	.	gene_id "STRG.62967.1-chr5:123742836-123749294_F:2_P:1_M"; transcript_id "STRG.62967.1-chr5:123742836-123749294_F:2_P:1_M";
chr5	GTF2FASTA	exon	123749289	123749294	1000	-	.	gene_id "STRG.62967.1-chr5:123742836-123749294_F:2_P:1_M"; transcript_id "STRG.62967.1-chr5:123742836-123749294_F:2_P:1_M";
chr12	GTF2FASTA	transcript	101039756	101039833	1000	-	.	gene_id "STRG.12863.1-chr12:101039756-101039833_F:2_P:150_M"; transcript_id "STRG.12863.1-chr12:101039756-101039833_F:2_P:150_M";
chr12	GTF2FASTA	exon	101039756	101039833	1000	-	.	gene_id "STRG.12863.1-chr12:101039756-101039833_F:2_P:150_M"; transcript_id "STRG.12863.1-chr12:101039756-101039833_F:2_P:150_M";
chr6	GTF2FASTA	transcript	128202682	128203113	1000	-	.	gene_id "STRG.67751.1-chr6:128202682-128203113_F:0_P:0_M"; transcript_id "STRG.67751.1-chr6:128202682-128203113_F:0_P:0_M";
chr6	GTF2FASTA	exon	128202682	128203113	1000	-	.	gene_id "STRG.67751.1-chr6:128202682-128203113_F:0_P:0_M"; transcript_id "STRG.67751.1-chr6:128202682-128203113_F:0_P:0_M";
chr16	GTF2FASTA	transcript	37883080	37883481	1000	+	.	gene_id "STRG.26141.1+chr16:37883080-37883481_F:0_P:74_M"; transcript_id "STRG.26141.1+chr16:37883080-37883481_F:0_P:74_M";
chr16	GTF2FASTA	exon	37883080	37883481	1000	+	.	gene_id "STRG.26141.1+chr16:37883080-37883481_F:0_P:74_M"; transcript_id "STRG.26141.1+chr16:37883080-37883481_F:0_P:74_M";
chr5	GTF2FASTA	transcript	34481917	34482213	1000	-	.	gene_id "STRG.60124.2-chr5:34481917-34482213_F:2_P:298_M"; transcript_id "STRG.60124.2-chr5:34481917-34482213_F:2_P:298_M";
chr5	GTF2FASTA	exon	34481917	34482213	1000	-	.	gene_id "STRG.60124.2-chr5:34481917-34482213_F:2_P:298_M"; transcript_id "STRG.60124.2-chr5:34481917-34482213_F:2_P:298_M";
chr1	GTF2FASTA	transcript	128520712	128521158	1000	-	.	gene_id "STRG.40119.1-chr1:128520712-128521158_F:0_P:8_M"; transcript_id "STRG.40119.1-chr1:128520712-128521158_F:0_P:8_M";
chr1	GTF2FASTA	exon	128520712	128521158	1000	-	.	gene_id "STRG.40119.1-chr1:128520712-128521158_F:0_P:8_M"; transcript_id "STRG.40119.1-chr1:128520712-128521158_F:0_P:8_M";
chr2	GTF2FASTA	transcript	181897036	181897389	1000	+	.	gene_id "STRG.48660.1+chr2:181897036-181897389_F:1_P:0_M"; transcript_id "STRG.48660.1+chr2:181897036-181897389_F:1_P:0_M";
chr2	GTF2FASTA	exon	181897036	181897389	1000	+	.	gene_id "STRG.48660.1+chr2:181897036-181897389_F:1_P:0_M"; transcript_id "STRG.48660.1+chr2:181897036-181897389_F:1_P:0_M";
chr14	GTF2FASTA	transcript	64652602	64708555	1000	+	.	gene_id "STRG.19687.1+chr14:64652602-64708555_F:1_P:0_M"; transcript_id "STRG.19687.1+chr14:64652602-64708555_F:1_P:0_M";
chr14	GTF2FASTA	exon	64652602	64652656	1000	+	.	gene_id "STRG.19687.1+chr14:64652602-64708555_F:1_P:0_M"; transcript_id "STRG.19687.1+chr14:64652602-64708555_F:1_P:0_M";
chr14	GTF2FASTA	exon	64669624	64669717	1000	+	.	gene_id "STRG.19687.1+chr14:64652602-64708555_F:1_P:0_M"; transcript_id "STRG.19687.1+chr14:64652602-64708555_F:1_P:0_M";
chr14	GTF2FASTA	exon	64708492	64708555	1000	+	.	gene_id "STRG.19687.1+chr14:64652602-64708555_F:1_P:0_M"; transcript_id "STRG.19687.1+chr14:64652602-64708555_F:1_P:0_M";
chr7	GTF2FASTA	transcript	92669387	92669620	1000	-	.	gene_id "STRG.71523.6-chr7:92669387-92669620_F:1_P:0_M"; transcript_id "STRG.71523.6-chr7:92669387-92669620_F:1_P:0_M";
chr7	GTF2FASTA	exon	92669387	92669620	1000	-	.	gene_id "STRG.71523.6-chr7:92669387-92669620_F:1_P:0_M"; transcript_id "STRG.71523.6-chr7:92669387-92669620_F:1_P:0_M";
chr11	GTF2FASTA	transcript	60683163	60683414	1000	-	.	gene_id "STRG.6911.1-chr11:60683163-60683414_F:2_P:0_M"; transcript_id "STRG.6911.1-chr11:60683163-60683414_F:2_P:0_M";
chr11	GTF2FASTA	exon	60683163	60683414	1000	-	.	gene_id "STRG.6911.1-chr11:60683163-60683414_F:2_P:0_M"; transcript_id "STRG.6911.1-chr11:60683163-60683414_F:2_P:0_M";
chr9	GTF2FASTA	transcript	115405400	115405552	1000	+	.	gene_id "STRG.69350.1+chr9:115405400-115405552_F:2_P:1_M"; transcript_id "STRG.69350.1+chr9:115405400-115405552_F:2_P:1_M";
chr9	GTF2FASTA	exon	115405400	115405552	1000	+	.	gene_id "STRG.69350.1+chr9:115405400-115405552_F:2_P:1_M"; transcript_id "STRG.69350.1+chr9:115405400-115405552_F:2_P:1_M";
chr2	GTF2FASTA	transcript	136885503	136885679	1000	-	.	gene_id "STRG.47042.1-chr2:136885503-136885679_F:1_P:46_M"; transcript_id "STRG.47042.1-chr2:136885503-136885679_F:1_P:46_M";
chr2	GTF2FASTA	exon	136885503	136885679	1000	-	.	gene_id "STRG.47042.1-chr2:136885503-136885679_F:1_P:46_M"; transcript_id "STRG.47042.1-chr2:136885503-136885679_F:1_P:46_M";
chr2	GTF2FASTA	transcript	129749913	129750020	1000	+	.	gene_id "STRG.46596.1+chr2:129749913-129750020_F:0_P:0_M"; transcript_id "STRG.46596.1+chr2:129749913-129750020_F:0_P:0_M";
chr2	GTF2FASTA	exon	129749913	129750020	1000	+	.	gene_id "STRG.46596.1+chr2:129749913-129750020_F:0_P:0_M"; transcript_id "STRG.46596.1+chr2:129749913-129750020_F:0_P:0_M";
chr11	GTF2FASTA	transcript	33173102	33173365	1000	+	.	gene_id "STRG.5969.1+chr11:33173102-33173365_F:2_P:7_M"; transcript_id "STRG.5969.1+chr11:33173102-33173365_F:2_P:7_M";
chr11	GTF2FASTA	exon	33173102	33173365	1000	+	.	gene_id "STRG.5969.1+chr11:33173102-33173365_F:2_P:7_M"; transcript_id "STRG.5969.1+chr11:33173102-33173365_F:2_P:7_M";
chr1	GTF2FASTA	transcript	39570116	39570265	1000	+	.	gene_id "STRG.37219.2+chr1:39570116-39570265_F:2_P:257_M"; transcript_id "STRG.37219.2+chr1:39570116-39570265_F:2_P:257_M";
chr1	GTF2FASTA	exon	39570116	39570265	1000	+	.	gene_id "STRG.37219.2+chr1:39570116-39570265_F:2_P:257_M"; transcript_id "STRG.37219.2+chr1:39570116-39570265_F:2_P:257_M";
chr11	GTF2FASTA	transcript	3951857	3952249	1000	+	.	gene_id "STRG.5188.1+chr11:3951857-3952249_F:2_P:2_M"; transcript_id "STRG.5188.1+chr11:3951857-3952249_F:2_P:2_M";
chr11	GTF2FASTA	exon	3951857	3952249	1000	+	.	gene_id "STRG.5188.1+chr11:3951857-3952249_F:2_P:2_M"; transcript_id "STRG.5188.1+chr11:3951857-3952249_F:2_P:2_M";
chr12	GTF2FASTA	transcript	31018673	31018906	1000	+	.	gene_id "STRG.10798.1+chr12:31018673-31018906_F:2_P:0_M"; transcript_id "STRG.10798.1+chr12:31018673-31018906_F:2_P:0_M";
chr12	GTF2FASTA	exon	31018673	31018906	1000	+	.	gene_id "STRG.10798.1+chr12:31018673-31018906_F:2_P:0_M"; transcript_id "STRG.10798.1+chr12:31018673-31018906_F:2_P:0_M";
chr2	GTF2FASTA	transcript	181897036	181897389	1000	+	.	gene_id "STRG.48660.1+chr2:181897036-181897389_F:1_P:0_M"; transcript_id "STRG.48660.1+chr2:181897036-181897389_F:1_P:0_M";
chr2	GTF2FASTA	exon	181897036	181897389	1000	+	.	gene_id "STRG.48660.1+chr2:181897036-181897389_F:1_P:0_M"; transcript_id "STRG.48660.1+chr2:181897036-181897389_F:1_P:0_M";
chr9	GTF2FASTA	transcript	71483776	71485905	1000	-	.	gene_id "STRG.80331.1-chr9:71483776-71485905_F:0_P:0_M"; transcript_id "STRG.80331.1-chr9:71483776-71485905_F:0_P:0_M";
chr9	GTF2FASTA	exon	71483776	71483805	1000	-	.	gene_id "STRG.80331.1-chr9:71483776-71485905_F:0_P:0_M"; transcript_id "STRG.80331.1-chr9:71483776-71485905_F:0_P:0_M";
chr9	GTF2FASTA	exon	71485684	71485905	1000	-	.	gene_id "STRG.80331.1-chr9:71483776-71485905_F:0_P:0_M"; transcript_id "STRG.80331.1-chr9:71483776-71485905_F:0_P:0_M";
chr17	GTF2FASTA	transcript	63570934	63571221	1000	+	.	gene_id "STRG.30045.1+chr17:63570934-63571221_F:1_P:0_M"; transcript_id "STRG.30045.1+chr17:63570934-63571221_F:1_P:0_M";
chr17	GTF2FASTA	exon	63570934	63571221	1000	+	.	gene_id "STRG.30045.1+chr17:63570934-63571221_F:1_P:0_M"; transcript_id "STRG.30045.1+chr17:63570934-63571221_F:1_P:0_M";
chr2	GTF2FASTA	transcript	163723249	163723353	1000	-	.	gene_id "STRG.48002.2-chr2:163723249-163723353_F:0_P:76_M"; transcript_id "STRG.48002.2-chr2:163723249-163723353_F:0_P:76_M";
chr2	GTF2FASTA	exon	163723249	163723353	1000	-	.	gene_id "STRG.48002.2-chr2:163723249-163723353_F:0_P:76_M"; transcript_id "STRG.48002.2-chr2:163723249-163723353_F:0_P:76_M";
chr18	GTF2FASTA	transcript	34334269	34336229	1000	+	.	gene_id "STRG.32203.7+chr18:34334269-34336229_F:0_P:98_M"; transcript_id "STRG.32203.7+chr18:34334269-34336229_F:0_P:98_M";
chr18	GTF2FASTA	exon	34334269	34334364	1000	+	.	gene_id "STRG.32203.7+chr18:34334269-34336229_F:0_P:98_M"; transcript_id "STRG.32203.7+chr18:34334269-34336229_F:0_P:98_M";
chr18	GTF2FASTA	exon	34334457	34334568	1000	+	.	gene_id "STRG.32203.7+chr18:34334269-34336229_F:0_P:98_M"; transcript_id "STRG.32203.7+chr18:34334269-34336229_F:0_P:98_M";
chr18	GTF2FASTA	exon	34336099	34336229	1000	+	.	gene_id "STRG.32203.7+chr18:34334269-34336229_F:0_P:98_M"; transcript_id "STRG.32203.7+chr18:34334269-34336229_F:0_P:98_M";
chr11	GTF2FASTA	transcript	60683163	60683414	1000	-	.	gene_id "STRG.6911.1-chr11:60683163-60683414_F:2_P:0_M"; transcript_id "STRG.6911.1-chr11:60683163-60683414_F:2_P:0_M";
chr11	GTF2FASTA	exon	60683163	60683414	1000	-	.	gene_id "STRG.6911.1-chr11:60683163-60683414_F:2_P:0_M"; transcript_id "STRG.6911.1-chr11:60683163-60683414_F:2_P:0_M";
chr12	GTF2FASTA	transcript	31018673	31018906	1000	+	.	gene_id "STRG.10798.1+chr12:31018673-31018906_F:2_P:0_M"; transcript_id "STRG.10798.1+chr12:31018673-31018906_F:2_P:0_M";
chr12	GTF2FASTA	exon	31018673	31018906	1000	+	.	gene_id "STRG.10798.1+chr12:31018673-31018906_F:2_P:0_M"; transcript_id "STRG.10798.1+chr12:31018673-31018906_F:2_P:0_M";
chr9	GTF2FASTA	transcript	119162955	119163380	1000	+	.	gene_id "STRG.82170.5+chr9:119162955-119163380_F:0_P:3_M"; transcript_id "STRG.82170.5+chr9:119162955-119163380_F:0_P:3_M";
chr9	GTF2FASTA	exon	119162955	119163380	1000	+	.	gene_id "STRG.82170.5+chr9:119162955-119163380_F:0_P:3_M"; transcript_id "STRG.82170.5+chr9:119162955-119163380_F:0_P:3_M";
chr1	GTF2FASTA	transcript	152383634	152386584	1000	-	.	gene_id "STRG.40875.2-chr1:152383634-152386584_F:0_P:0_M"; transcript_id "STRG.40875.2-chr1:152383634-152386584_F:0_P:0_M";
chr1	GTF2FASTA	exon	152383634	152383780	1000	-	.	gene_id "STRG.40875.2-chr1:152383634-152386584_F:0_P:0_M"; transcript_id "STRG.40875.2-chr1:152383634-152386584_F:0_P:0_M";
chr1	GTF2FASTA	exon	152386459	152386584	1000	-	.	gene_id "STRG.40875.2-chr1:152383634-152386584_F:0_P:0_M"; transcript_id "STRG.40875.2-chr1:152383634-152386584_F:0_P:0_M";
chr16	GTF2FASTA	transcript	36184260	36257369	1000	+	.	gene_id "STRG.26066.2+chr16:36184260-36257369_F:0_P:1_M"; transcript_id "STRG.26066.2+chr16:36184260-36257369_F:0_P:1_M";
chr16	GTF2FASTA	exon	36184260	36184325	1000	+	.	gene_id "STRG.26066.2+chr16:36184260-36257369_F:0_P:1_M"; transcript_id "STRG.26066.2+chr16:36184260-36257369_F:0_P:1_M";
chr16	GTF2FASTA	exon	36186364	36186465	1000	+	.	gene_id "STRG.26066.2+chr16:36184260-36257369_F:0_P:1_M"; transcript_id "STRG.26066.2+chr16:36184260-36257369_F:0_P:1_M";
chr16	GTF2FASTA	exon	36257247	36257369	1000	+	.	gene_id "STRG.26066.2+chr16:36184260-36257369_F:0_P:1_M"; transcript_id "STRG.26066.2+chr16:36184260-36257369_F:0_P:1_M";
chr16	GTF2FASTA	transcript	10801432	10801713	1000	+	.	gene_id "STRG.24842.1+chr16:10801432-10801713_F:1_P:91_M"; transcript_id "STRG.24842.1+chr16:10801432-10801713_F:1_P:91_M";
chr16	GTF2FASTA	exon	10801432	10801713	1000	+	.	gene_id "STRG.24842.1+chr16:10801432-10801713_F:1_P:91_M"; transcript_id "STRG.24842.1+chr16:10801432-10801713_F:1_P:91_M";
chr17	GTF2FASTA	transcript	6451786	6457102	1000	-	.	gene_id "STRG.27797.3-chr17:6451786-6457102_F:1_P:30_M"; transcript_id "STRG.27797.3-chr17:6451786-6457102_F:1_P:30_M";
chr17	GTF2FASTA	exon	6451786	6451968	1000	-	.	gene_id "STRG.27797.3-chr17:6451786-6457102_F:1_P:30_M"; transcript_id "STRG.27797.3-chr17:6451786-6457102_F:1_P:30_M";
chr17	GTF2FASTA	exon	6452656	6452766	1000	-	.	gene_id "STRG.27797.3-chr17:6451786-6457102_F:1_P:30_M"; transcript_id "STRG.27797.3-chr17:6451786-6457102_F:1_P:30_M";
chr17	GTF2FASTA	exon	6457007	6457102	1000	-	.	gene_id "STRG.27797.3-chr17:6451786-6457102_F:1_P:30_M"; transcript_id "STRG.27797.3-chr17:6451786-6457102_F:1_P:30_M";
chr18	GTF2FASTA	transcript	36679609	36681722	1000	+	.	gene_id "STRG.27387.2+chr18:36679609-36681722_F:1_P:3_M"; transcript_id "STRG.27387.2+chr18:36679609-36681722_F:1_P:3_M";
chr18	GTF2FASTA	exon	36679609	36679623	1000	+	.	gene_id "STRG.27387.2+chr18:36679609-36681722_F:1_P:3_M"; transcript_id "STRG.27387.2+chr18:36679609-36681722_F:1_P:3_M";
chr18	GTF2FASTA	exon	36680516	36680614	1000	+	.	gene_id "STRG.27387.2+chr18:36679609-36681722_F:1_P:3_M"; transcript_id "STRG.27387.2+chr18:36679609-36681722_F:1_P:3_M";
chr18	GTF2FASTA	exon	36681528	36681722	1000	+	.	gene_id "STRG.27387.2+chr18:36679609-36681722_F:1_P:3_M"; transcript_id "STRG.27387.2+chr18:36679609-36681722_F:1_P:3_M";
chr6	GTF2FASTA	transcript	128202682	128203113	1000	-	.	gene_id "STRG.67751.1-chr6:128202682-128203113_F:0_P:0_M"; transcript_id "STRG.67751.1-chr6:128202682-128203113_F:0_P:0_M";
chr6	GTF2FASTA	exon	128202682	128203113	1000	-	.	gene_id "STRG.67751.1-chr6:128202682-128203113_F:0_P:0_M"; transcript_id "STRG.67751.1-chr6:128202682-128203113_F:0_P:0_M";
chr13	GTF2FASTA	transcript	24998380	24998439	1000	+	.	gene_id "STRG.14318.2+chr13:24998380-24998439_F:1_P:265_M"; transcript_id "STRG.14318.2+chr13:24998380-24998439_F:1_P:265_M";
chr13	GTF2FASTA	exon	24998380	24998439	1000	+	.	gene_id "STRG.14318.2+chr13:24998380-24998439_F:1_P:265_M"; transcript_id "STRG.14318.2+chr13:24998380-24998439_F:1_P:265_M";
chr13	GTF2FASTA	transcript	81064958	81065278	1000	+	.	gene_id "STRG.16355.2+chr13:81064958-81065278_F:2_P:3_M"; transcript_id "STRG.16355.2+chr13:81064958-81065278_F:2_P:3_M";
chr13	GTF2FASTA	exon	81064958	81065278	1000	+	.	gene_id "STRG.16355.2+chr13:81064958-81065278_F:2_P:3_M"; transcript_id "STRG.16355.2+chr13:81064958-81065278_F:2_P:3_M";
chr6	GTF2FASTA	transcript	91428883	91429287	1000	+	.	gene_id "STRG.66862.1+chr6:91428883-91429287_F:1_P:0_M"; transcript_id "STRG.66862.1+chr6:91428883-91429287_F:1_P:0_M";
chr6	GTF2FASTA	exon	91428883	91429287	1000	+	.	gene_id "STRG.66862.1+chr6:91428883-91429287_F:1_P:0_M"; transcript_id "STRG.66862.1+chr6:91428883-91429287_F:1_P:0_M";
chr2	GTF2FASTA	transcript	64868190	64868336	1000	-	.	gene_id "STRG.44430.1-chr2:64868190-64868336_F:2_P:4_M"; transcript_id "STRG.44430.1-chr2:64868190-64868336_F:2_P:4_M";
chr2	GTF2FASTA	exon	64868190	64868336	1000	-	.	gene_id "STRG.44430.1-chr2:64868190-64868336_F:2_P:4_M"; transcript_id "STRG.44430.1-chr2:64868190-64868336_F:2_P:4_M";
chr10	GTF2FASTA	transcript	122169668	122170030	1000	+	.	gene_id "STRG.4510.1+chr10:122169668-122170030_F:2_P:0_M"; transcript_id "STRG.4510.1+chr10:122169668-122170030_F:2_P:0_M";
chr10	GTF2FASTA	exon	122169668	122170030	1000	+	.	gene_id "STRG.4510.1+chr10:122169668-122170030_F:2_P:0_M"; transcript_id "STRG.4510.1+chr10:122169668-122170030_F:2_P:0_M";
chr11	GTF2FASTA	transcript	99678438	99678836	1000	+	.	gene_id "STRG.8505.1+chr11:99678438-99678836_F:0_P:0_M"; transcript_id "STRG.8505.1+chr11:99678438-99678836_F:0_P:0_M";
chr11	GTF2FASTA	exon	99678438	99678836	1000	+	.	gene_id "STRG.8505.1+chr11:99678438-99678836_F:0_P:0_M"; transcript_id "STRG.8505.1+chr11:99678438-99678836_F:0_P:0_M";
chr8	GTF2FASTA	transcript	106573021	106573350	1000	-	.	gene_id "STRG.76686.1-chr8:106573021-106573350_F:0_P:1_M"; transcript_id "STRG.76686.1-chr8:106573021-106573350_F:0_P:1_M";
chr8	GTF2FASTA	exon	106573021	106573350	1000	-	.	gene_id "STRG.76686.1-chr8:106573021-106573350_F:0_P:1_M"; transcript_id "STRG.76686.1-chr8:106573021-106573350_F:0_P:1_M";
chr6	GTF2FASTA	transcript	91428883	91429287	1000	+	.	gene_id "STRG.66862.1+chr6:91428883-91429287_F:1_P:0_M"; transcript_id "STRG.66862.1+chr6:91428883-91429287_F:1_P:0_M";
chr6	GTF2FASTA	exon	91428883	91429287	1000	+	.	gene_id "STRG.66862.1+chr6:91428883-91429287_F:1_P:0_M"; transcript_id "STRG.66862.1+chr6:91428883-91429287_F:1_P:0_M";
chr11	GTF2FASTA	transcript	87618948	87618971	1000	+	.	gene_id "STRG.8181.1+chr11:87618948-87618971_F:0_P:19_M"; transcript_id "STRG.8181.1+chr11:87618948-87618971_F:0_P:19_M";
chr11	GTF2FASTA	exon	87618948	87618971	1000	+	.	gene_id "STRG.8181.1+chr11:87618948-87618971_F:0_P:19_M"; transcript_id "STRG.8181.1+chr11:87618948-87618971_F:0_P:19_M";
chr4	GTF2FASTA	transcript	145178165	145190592	1000	-	.	gene_id "STRG.58494.5-chr4:145178165-145190592_F:1_P:1_M"; transcript_id "STRG.58494.5-chr4:145178165-145190592_F:1_P:1_M";
chr4	GTF2FASTA	exon	145178165	145178379	1000	-	.	gene_id "STRG.58494.5-chr4:145178165-145190592_F:1_P:1_M"; transcript_id "STRG.58494.5-chr4:145178165-145190592_F:1_P:1_M";
chr4	GTF2FASTA	exon	145181116	145181193	1000	-	.	gene_id "STRG.58494.5-chr4:145178165-145190592_F:1_P:1_M"; transcript_id "STRG.58494.5-chr4:145178165-145190592_F:1_P:1_M";
chr4	GTF2FASTA	exon	145190496	145190592	1000	-	.	gene_id "STRG.58494.5-chr4:145178165-145190592_F:1_P:1_M"; transcript_id "STRG.58494.5-chr4:145178165-145190592_F:1_P:1_M";
chr7	GTF2FASTA	transcript	29155880	29156170	1000	-	.	gene_id "STRG.58948.2-chr7:29155880-29156170_F:1_P:0_M"; transcript_id "STRG.58948.2-chr7:29155880-29156170_F:1_P:0_M";
chr7	GTF2FASTA	exon	29155880	29156030	1000	-	.	gene_id "STRG.58948.2-chr7:29155880-29156170_F:1_P:0_M"; transcript_id "STRG.58948.2-chr7:29155880-29156170_F:1_P:0_M";
chr7	GTF2FASTA	exon	29156130	29156170	1000	-	.	gene_id "STRG.58948.2-chr7:29155880-29156170_F:1_P:0_M"; transcript_id "STRG.58948.2-chr7:29155880-29156170_F:1_P:0_M";
chr7	GTF2FASTA	transcript	138914725	138914976	1000	+	.	gene_id "STRG.60565.1+chr7:138914725-138914976_F:1_P:1_M"; transcript_id "STRG.60565.1+chr7:138914725-138914976_F:1_P:1_M";
chr7	GTF2FASTA	exon	138914725	138914976	1000	+	.	gene_id "STRG.60565.1+chr7:138914725-138914976_F:1_P:1_M"; transcript_id "STRG.60565.1+chr7:138914725-138914976_F:1_P:1_M";
chr8	GTF2FASTA	transcript	107262838	107263248	1000	-	.	gene_id "STRG.76731.1-chr8:107262838-107263248_F:0_P:0_M"; transcript_id "STRG.76731.1-chr8:107262838-107263248_F:0_P:0_M";
chr8	GTF2FASTA	exon	107262838	107263248	1000	-	.	gene_id "STRG.76731.1-chr8:107262838-107263248_F:0_P:0_M"; transcript_id "STRG.76731.1-chr8:107262838-107263248_F:0_P:0_M";
chr6	GTF2FASTA	transcript	128202682	128203113	1000	-	.	gene_id "STRG.67751.1-chr6:128202682-128203113_F:0_P:0_M"; transcript_id "STRG.67751.1-chr6:128202682-128203113_F:0_P:0_M";
chr6	GTF2FASTA	exon	128202682	128203113	1000	-	.	gene_id "STRG.67751.1-chr6:128202682-128203113_F:0_P:0_M"; transcript_id "STRG.67751.1-chr6:128202682-128203113_F:0_P:0_M";
chr9	GTF2FASTA	transcript	115405400	115405552	1000	+	.	gene_id "STRG.69350.1+chr9:115405400-115405552_F:2_P:1_M"; transcript_id "STRG.69350.1+chr9:115405400-115405552_F:2_P:1_M";
chr9	GTF2FASTA	exon	115405400	115405552	1000	+	.	gene_id "STRG.69350.1+chr9:115405400-115405552_F:2_P:1_M"; transcript_id "STRG.69350.1+chr9:115405400-115405552_F:2_P:1_M";
chr18	GTF2FASTA	transcript	36679609	36681722	1000	+	.	gene_id "STRG.27387.2+chr18:36679609-36681722_F:1_P:3_M"; transcript_id "STRG.27387.2+chr18:36679609-36681722_F:1_P:3_M";
chr18	GTF2FASTA	exon	36679609	36679623	1000	+	.	gene_id "STRG.27387.2+chr18:36679609-36681722_F:1_P:3_M"; transcript_id "STRG.27387.2+chr18:36679609-36681722_F:1_P:3_M";
chr18	GTF2FASTA	exon	36680516	36680614	1000	+	.	gene_id "STRG.27387.2+chr18:36679609-36681722_F:1_P:3_M"; transcript_id "STRG.27387.2+chr18:36679609-36681722_F:1_P:3_M";
chr18	GTF2FASTA	exon	36681528	36681722	1000	+	.	gene_id "STRG.27387.2+chr18:36679609-36681722_F:1_P:3_M"; transcript_id "STRG.27387.2+chr18:36679609-36681722_F:1_P:3_M";
chr11	GTF2FASTA	transcript	117871476	117873399	1000	-	.	gene_id "STRG.9616.2-chr11:117871476-117873399_F:0_P:0_M"; transcript_id "STRG.9616.2-chr11:117871476-117873399_F:0_P:0_M";
chr11	GTF2FASTA	exon	117871476	117871687	1000	-	.	gene_id "STRG.9616.2-chr11:117871476-117873399_F:0_P:0_M"; transcript_id "STRG.9616.2-chr11:117871476-117873399_F:0_P:0_M";
chr11	GTF2FASTA	exon	117873171	117873399	1000	-	.	gene_id "STRG.9616.2-chr11:117871476-117873399_F:0_P:0_M"; transcript_id "STRG.9616.2-chr11:117871476-117873399_F:0_P:0_M";
chr14	GTF2FASTA	transcript	61559155	61559460	1000	+	.	gene_id "STRG.19541.2+chr14:61559155-61559460_F:0_P:13_M"; transcript_id "STRG.19541.2+chr14:61559155-61559460_F:0_P:13_M";
chr14	GTF2FASTA	exon	61559155	61559460	1000	+	.	gene_id "STRG.19541.2+chr14:61559155-61559460_F:0_P:13_M"; transcript_id "STRG.19541.2+chr14:61559155-61559460_F:0_P:13_M";
chrY	GTF2FASTA	transcript	31672819	31673250	1000	+	.	gene_id "STRG.86001.1+chrY:31672819-31673250_F:1_P:9_M"; transcript_id "STRG.86001.1+chrY:31672819-31673250_F:1_P:9_M";
chrY	GTF2FASTA	exon	31672819	31673250	1000	+	.	gene_id "STRG.86001.1+chrY:31672819-31673250_F:1_P:9_M"; transcript_id "STRG.86001.1+chrY:31672819-31673250_F:1_P:9_M";
chr7	GTF2FASTA	transcript	42021229	42021480	1000	+	.	gene_id "STRG.70201.1+chr7:42021229-42021480_F:1_P:0_M"; transcript_id "STRG.70201.1+chr7:42021229-42021480_F:1_P:0_M";
chr7	GTF2FASTA	exon	42021229	42021480	1000	+	.	gene_id "STRG.70201.1+chr7:42021229-42021480_F:1_P:0_M"; transcript_id "STRG.70201.1+chr7:42021229-42021480_F:1_P:0_M";
chrY	GTF2FASTA	transcript	31672819	31673250	1000	+	.	gene_id "STRG.86001.1+chrY:31672819-31673250_F:1_P:9_M"; transcript_id "STRG.86001.1+chrY:31672819-31673250_F:1_P:9_M";
chrY	GTF2FASTA	exon	31672819	31673250	1000	+	.	gene_id "STRG.86001.1+chrY:31672819-31673250_F:1_P:9_M"; transcript_id "STRG.86001.1+chrY:31672819-31673250_F:1_P:9_M";
chr11	GTF2FASTA	transcript	117871476	117873399	1000	-	.	gene_id "STRG.9616.2-chr11:117871476-117873399_F:0_P:0_M"; transcript_id "STRG.9616.2-chr11:117871476-117873399_F:0_P:0_M";
chr11	GTF2FASTA	exon	117871476	117871687	1000	-	.	gene_id "STRG.9616.2-chr11:117871476-117873399_F:0_P:0_M"; transcript_id "STRG.9616.2-chr11:117871476-117873399_F:0_P:0_M";
chr11	GTF2FASTA	exon	117873171	117873399	1000	-	.	gene_id "STRG.9616.2-chr11:117871476-117873399_F:0_P:0_M"; transcript_id "STRG.9616.2-chr11:117871476-117873399_F:0_P:0_M";
chr11	GTF2FASTA	transcript	33173102	33173365	1000	+	.	gene_id "STRG.5969.1+chr11:33173102-33173365_F:2_P:7_M"; transcript_id "STRG.5969.1+chr11:33173102-33173365_F:2_P:7_M";
chr11	GTF2FASTA	exon	33173102	33173365	1000	+	.	gene_id "STRG.5969.1+chr11:33173102-33173365_F:2_P:7_M"; transcript_id "STRG.5969.1+chr11:33173102-33173365_F:2_P:7_M";
chr7	GTF2FASTA	transcript	25395484	25395609	1000	-	.	gene_id "STRG.69469.3-chr7:25395484-25395609_F:0_P:3_M"; transcript_id "STRG.69469.3-chr7:25395484-25395609_F:0_P:3_M";
chr7	GTF2FASTA	exon	25395484	25395609	1000	-	.	gene_id "STRG.69469.3-chr7:25395484-25395609_F:0_P:3_M"; transcript_id "STRG.69469.3-chr7:25395484-25395609_F:0_P:3_M";
chr17	GTF2FASTA	transcript	27559569	27562488	1000	+	.	gene_id "STRG.28904.1+chr17:27559569-27562488_F:0_P:2_M"; transcript_id "STRG.28904.1+chr17:27559569-27562488_F:0_P:2_M";
chr17	GTF2FASTA	exon	27559569	27559670	1000	+	.	gene_id "STRG.28904.1+chr17:27559569-27562488_F:0_P:2_M"; transcript_id "STRG.28904.1+chr17:27559569-27562488_F:0_P:2_M";
chr17	GTF2FASTA	exon	27560928	27561011	1000	+	.	gene_id "STRG.28904.1+chr17:27559569-27562488_F:0_P:2_M"; transcript_id "STRG.28904.1+chr17:27559569-27562488_F:0_P:2_M";
chr17	GTF2FASTA	exon	27561461	27561511	1000	+	.	gene_id "STRG.28904.1+chr17:27559569-27562488_F:0_P:2_M"; transcript_id "STRG.28904.1+chr17:27559569-27562488_F:0_P:2_M";
chr17	GTF2FASTA	exon	27562441	27562488	1000	+	.	gene_id "STRG.28904.1+chr17:27559569-27562488_F:0_P:2_M"; transcript_id "STRG.28904.1+chr17:27559569-27562488_F:0_P:2_M";
chr4	GTF2FASTA	transcript	136314099	136316563	1000	+	.	gene_id "STRG.58069.4+chr4:136314099-136316563_F:0_P:0_M"; transcript_id "STRG.58069.4+chr4:136314099-136316563_F:0_P:0_M";
chr4	GTF2FASTA	exon	136314099	136314255	1000	+	.	gene_id "STRG.58069.4+chr4:136314099-136316563_F:0_P:0_M"; transcript_id "STRG.58069.4+chr4:136314099-136316563_F:0_P:0_M";
chr4	GTF2FASTA	exon	136316361	136316563	1000	+	.	gene_id "STRG.58069.4+chr4:136314099-136316563_F:0_P:0_M"; transcript_id "STRG.58069.4+chr4:136314099-136316563_F:0_P:0_M";
chr4	GTF2FASTA	transcript	136314099	136316563	1000	+	.	gene_id "STRG.58069.4+chr4:136314099-136316563_F:0_P:0_M"; transcript_id "STRG.58069.4+chr4:136314099-136316563_F:0_P:0_M";
chr4	GTF2FASTA	exon	136314099	136314255	1000	+	.	gene_id "STRG.58069.4+chr4:136314099-136316563_F:0_P:0_M"; transcript_id "STRG.58069.4+chr4:136314099-136316563_F:0_P:0_M";
chr4	GTF2FASTA	exon	136316361	136316563	1000	+	.	gene_id "STRG.58069.4+chr4:136314099-136316563_F:0_P:0_M"; transcript_id "STRG.58069.4+chr4:136314099-136316563_F:0_P:0_M";
chr12	GTF2FASTA	transcript	13753138	13753353	1000	-	.	gene_id "STRG.10263.1-chr12:13753138-13753353_F:2_P:0_M"; transcript_id "STRG.10263.1-chr12:13753138-13753353_F:2_P:0_M";
chr12	GTF2FASTA	exon	13753138	13753353	1000	-	.	gene_id "STRG.10263.1-chr12:13753138-13753353_F:2_P:0_M"; transcript_id "STRG.10263.1-chr12:13753138-13753353_F:2_P:0_M";
chr2	GTF2FASTA	transcript	181897036	181897389	1000	+	.	gene_id "STRG.48660.1+chr2:181897036-181897389_F:1_P:0_M"; transcript_id "STRG.48660.1+chr2:181897036-181897389_F:1_P:0_M";
chr2	GTF2FASTA	exon	181897036	181897389	1000	+	.	gene_id "STRG.48660.1+chr2:181897036-181897389_F:1_P:0_M"; transcript_id "STRG.48660.1+chr2:181897036-181897389_F:1_P:0_M";
chr1	GTF2FASTA	transcript	78783797	78784096	1000	-	.	gene_id "STRG.38674.1-chr1:78783797-78784096_F:1_P:1_M"; transcript_id "STRG.38674.1-chr1:78783797-78784096_F:1_P:1_M";
chr1	GTF2FASTA	exon	78783797	78784096	1000	-	.	gene_id "STRG.38674.1-chr1:78783797-78784096_F:1_P:1_M"; transcript_id "STRG.38674.1-chr1:78783797-78784096_F:1_P:1_M";
chr8	GTF2FASTA	transcript	84677195	84687835	1000	-	.	gene_id "STRG.76142.3-chr8:84677195-84687835_F:1_P:1_M"; transcript_id "STRG.76142.3-chr8:84677195-84687835_F:1_P:1_M";
chr8	GTF2FASTA	exon	84677195	84677252	1000	-	.	gene_id "STRG.76142.3-chr8:84677195-84687835_F:1_P:1_M"; transcript_id "STRG.76142.3-chr8:84677195-84687835_F:1_P:1_M";
chr8	GTF2FASTA	exon	84687675	84687835	1000	-	.	gene_id "STRG.76142.3-chr8:84677195-84687835_F:1_P:1_M"; transcript_id "STRG.76142.3-chr8:84677195-84687835_F:1_P:1_M";
chr2	GTF2FASTA	transcript	156994238	156994402	1000	-	.	gene_id "STRG.47891.5-chr2:156994238-156994402_F:0_P:70_M"; transcript_id "STRG.47891.5-chr2:156994238-156994402_F:0_P:70_M";
chr2	GTF2FASTA	exon	156994238	156994402	1000	-	.	gene_id "STRG.47891.5-chr2:156994238-156994402_F:0_P:70_M"; transcript_id "STRG.47891.5-chr2:156994238-156994402_F:0_P:70_M";
chr16	GTF2FASTA	transcript	44140104	44157309	1000	+	.	gene_id "STRG.26270.3+chr16:44140104-44157309_F:0_P:1_M"; transcript_id "STRG.26270.3+chr16:44140104-44157309_F:0_P:1_M";
chr16	GTF2FASTA	exon	44140104	44140111	1000	+	.	gene_id "STRG.26270.3+chr16:44140104-44157309_F:0_P:1_M"; transcript_id "STRG.26270.3+chr16:44140104-44157309_F:0_P:1_M";
chr16	GTF2FASTA	exon	44156413	44156546	1000	+	.	gene_id "STRG.26270.3+chr16:44140104-44157309_F:0_P:1_M"; transcript_id "STRG.26270.3+chr16:44140104-44157309_F:0_P:1_M";
chr16	GTF2FASTA	exon	44157074	44157309	1000	+	.	gene_id "STRG.26270.3+chr16:44140104-44157309_F:0_P:1_M"; transcript_id "STRG.26270.3+chr16:44140104-44157309_F:0_P:1_M";
chr1	GTF2FASTA	transcript	64150351	64150587	1000	+	.	gene_id "STRG.38081.1+chr1:64150351-64150587_F:1_P:0_M"; transcript_id "STRG.38081.1+chr1:64150351-64150587_F:1_P:0_M";
chr1	GTF2FASTA	exon	64150351	64150587	1000	+	.	gene_id "STRG.38081.1+chr1:64150351-64150587_F:1_P:0_M"; transcript_id "STRG.38081.1+chr1:64150351-64150587_F:1_P:0_M";
chr17	GTF2FASTA	transcript	63570934	63571221	1000	+	.	gene_id "STRG.30045.1+chr17:63570934-63571221_F:1_P:0_M"; transcript_id "STRG.30045.1+chr17:63570934-63571221_F:1_P:0_M";
chr17	GTF2FASTA	exon	63570934	63571221	1000	+	.	gene_id "STRG.30045.1+chr17:63570934-63571221_F:1_P:0_M"; transcript_id "STRG.30045.1+chr17:63570934-63571221_F:1_P:0_M";
chr16	GTF2FASTA	transcript	36184260	36257369	1000	+	.	gene_id "STRG.26066.2+chr16:36184260-36257369_F:0_P:1_M"; transcript_id "STRG.26066.2+chr16:36184260-36257369_F:0_P:1_M";
chr16	GTF2FASTA	exon	36184260	36184325	1000	+	.	gene_id "STRG.26066.2+chr16:36184260-36257369_F:0_P:1_M"; transcript_id "STRG.26066.2+chr16:36184260-36257369_F:0_P:1_M";
chr16	GTF2FASTA	exon	36186364	36186465	1000	+	.	gene_id "STRG.26066.2+chr16:36184260-36257369_F:0_P:1_M"; transcript_id "STRG.26066.2+chr16:36184260-36257369_F:0_P:1_M";
chr16	GTF2FASTA	exon	36257247	36257369	1000	+	.	gene_id "STRG.26066.2+chr16:36184260-36257369_F:0_P:1_M"; transcript_id "STRG.26066.2+chr16:36184260-36257369_F:0_P:1_M";
chr3	GTF2FASTA	transcript	158024212	158036605	1000	-	.	gene_id "STRG.53619.4-chr3:158024212-158036605_F:1_P:0_M"; transcript_id "STRG.53619.4-chr3:158024212-158036605_F:1_P:0_M";
chr3	GTF2FASTA	exon	158024212	158024231	1000	-	.	gene_id "STRG.53619.4-chr3:158024212-158036605_F:1_P:0_M"; transcript_id "STRG.53619.4-chr3:158024212-158036605_F:1_P:0_M";
chr3	GTF2FASTA	exon	158026725	158026858	1000	-	.	gene_id "STRG.53619.4-chr3:158024212-158036605_F:1_P:0_M"; transcript_id "STRG.53619.4-chr3:158024212-158036605_F:1_P:0_M";
chr3	GTF2FASTA	exon	158031452	158031648	1000	-	.	gene_id "STRG.53619.4-chr3:158024212-158036605_F:1_P:0_M"; transcript_id "STRG.53619.4-chr3:158024212-158036605_F:1_P:0_M";
chr3	GTF2FASTA	exon	158036516	158036605	1000	-	.	gene_id "STRG.53619.4-chr3:158024212-158036605_F:1_P:0_M"; transcript_id "STRG.53619.4-chr3:158024212-158036605_F:1_P:0_M";
chr5	GTF2FASTA	transcript	34481917	34482213	1000	-	.	gene_id "STRG.60124.2-chr5:34481917-34482213_F:2_P:298_M"; transcript_id "STRG.60124.2-chr5:34481917-34482213_F:2_P:298_M";
chr5	GTF2FASTA	exon	34481917	34482213	1000	-	.	gene_id "STRG.60124.2-chr5:34481917-34482213_F:2_P:298_M"; transcript_id "STRG.60124.2-chr5:34481917-34482213_F:2_P:298_M";
chr7	GTF2FASTA	transcript	42021229	42021480	1000	+	.	gene_id "STRG.70201.1+chr7:42021229-42021480_F:1_P:0_M"; transcript_id "STRG.70201.1+chr7:42021229-42021480_F:1_P:0_M";
chr7	GTF2FASTA	exon	42021229	42021480	1000	+	.	gene_id "STRG.70201.1+chr7:42021229-42021480_F:1_P:0_M"; transcript_id "STRG.70201.1+chr7:42021229-42021480_F:1_P:0_M";
chr9	GTF2FASTA	transcript	44374744	44375091	1000	-	.	gene_id "STRG.79176.1-chr9:44374744-44375091_F:0_P:1_M"; transcript_id "STRG.79176.1-chr9:44374744-44375091_F:0_P:1_M";
chr9	GTF2FASTA	exon	44374744	44375091	1000	-	.	gene_id "STRG.79176.1-chr9:44374744-44375091_F:0_P:1_M"; transcript_id "STRG.79176.1-chr9:44374744-44375091_F:0_P:1_M";
chr11	GTF2FASTA	transcript	60683163	60683414	1000	-	.	gene_id "STRG.6911.1-chr11:60683163-60683414_F:2_P:0_M"; transcript_id "STRG.6911.1-chr11:60683163-60683414_F:2_P:0_M";
chr11	GTF2FASTA	exon	60683163	60683414	1000	-	.	gene_id "STRG.6911.1-chr11:60683163-60683414_F:2_P:0_M"; transcript_id "STRG.6911.1-chr11:60683163-60683414_F:2_P:0_M";
chr3	GTF2FASTA	transcript	57362970	57363260	1000	+	.	gene_id "STRG.50220.1+chr3:57362970-57363260_F:0_P:3_M"; transcript_id "STRG.50220.1+chr3:57362970-57363260_F:0_P:3_M";
chr3	GTF2FASTA	exon	57362970	57363260	1000	+	.	gene_id "STRG.50220.1+chr3:57362970-57363260_F:0_P:3_M"; transcript_id "STRG.50220.1+chr3:57362970-57363260_F:0_P:3_M";
chrX	GTF2FASTA	transcript	8047229	8047396	1000	+	.	gene_id "STRG.69898.1+chrX:8047229-8047396_F:2_P:0_M"; transcript_id "STRG.69898.1+chrX:8047229-8047396_F:2_P:0_M";
chrX	GTF2FASTA	exon	8047229	8047396	1000	+	.	gene_id "STRG.69898.1+chrX:8047229-8047396_F:2_P:0_M"; transcript_id "STRG.69898.1+chrX:8047229-8047396_F:2_P:0_M";
chr4	GTF2FASTA	transcript	136314099	136316563	1000	+	.	gene_id "STRG.58069.4+chr4:136314099-136316563_F:0_P:0_M"; transcript_id "STRG.58069.4+chr4:136314099-136316563_F:0_P:0_M";
chr4	GTF2FASTA	exon	136314099	136314255	1000	+	.	gene_id "STRG.58069.4+chr4:136314099-136316563_F:0_P:0_M"; transcript_id "STRG.58069.4+chr4:136314099-136316563_F:0_P:0_M";
chr4	GTF2FASTA	exon	136316361	136316563	1000	+	.	gene_id "STRG.58069.4+chr4:136314099-136316563_F:0_P:0_M"; transcript_id "STRG.58069.4+chr4:136314099-136316563_F:0_P:0_M";
chr7	GTF2FASTA	transcript	44604543	44604632	1000	+	.	gene_id "STRG.70552.1+chr7:44604543-44604632_F:0_P:22_M"; transcript_id "STRG.70552.1+chr7:44604543-44604632_F:0_P:22_M";
chr7	GTF2FASTA	exon	44604543	44604632	1000	+	.	gene_id "STRG.70552.1+chr7:44604543-44604632_F:0_P:22_M"; transcript_id "STRG.70552.1+chr7:44604543-44604632_F:0_P:22_M";
chr2	GTF2FASTA	transcript	10594681	10594782	1000	+	.	gene_id "STRG.42696.3+chr2:10594681-10594782_F:2_P:70_M"; transcript_id "STRG.42696.3+chr2:10594681-10594782_F:2_P:70_M";
chr2	GTF2FASTA	exon	10594681	10594782	1000	+	.	gene_id "STRG.42696.3+chr2:10594681-10594782_F:2_P:70_M"; transcript_id "STRG.42696.3+chr2:10594681-10594782_F:2_P:70_M";
chr11	GTF2FASTA	transcript	99678438	99678836	1000	+	.	gene_id "STRG.8505.1+chr11:99678438-99678836_F:0_P:0_M"; transcript_id "STRG.8505.1+chr11:99678438-99678836_F:0_P:0_M";
chr11	GTF2FASTA	exon	99678438	99678836	1000	+	.	gene_id "STRG.8505.1+chr11:99678438-99678836_F:0_P:0_M"; transcript_id "STRG.8505.1+chr11:99678438-99678836_F:0_P:0_M";
chr12	GTF2FASTA	transcript	13753138	13753353	1000	-	.	gene_id "STRG.10263.1-chr12:13753138-13753353_F:2_P:0_M"; transcript_id "STRG.10263.1-chr12:13753138-13753353_F:2_P:0_M";
chr12	GTF2FASTA	exon	13753138	13753353	1000	-	.	gene_id "STRG.10263.1-chr12:13753138-13753353_F:2_P:0_M"; transcript_id "STRG.10263.1-chr12:13753138-13753353_F:2_P:0_M";
chr11	GTF2FASTA	transcript	60683163	60683414	1000	-	.	gene_id "STRG.6911.1-chr11:60683163-60683414_F:2_P:0_M"; transcript_id "STRG.6911.1-chr11:60683163-60683414_F:2_P:0_M";
chr11	GTF2FASTA	exon	60683163	60683414	1000	-	.	gene_id "STRG.6911.1-chr11:60683163-60683414_F:2_P:0_M"; transcript_id "STRG.6911.1-chr11:60683163-60683414_F:2_P:0_M";
chr2	GTF2FASTA	transcript	181897437	181897613	1000	+	.	gene_id "STRG.48660.1+chr2:181897437-181897613_F:0_P:7_M"; transcript_id "STRG.48660.1+chr2:181897437-181897613_F:0_P:7_M";
chr2	GTF2FASTA	exon	181897437	181897613	1000	+	.	gene_id "STRG.48660.1+chr2:181897437-181897613_F:0_P:7_M"; transcript_id "STRG.48660.1+chr2:181897437-181897613_F:0_P:7_M";
chr6	GTF2FASTA	transcript	128202682	128203113	1000	-	.	gene_id "STRG.67751.1-chr6:128202682-128203113_F:0_P:0_M"; transcript_id "STRG.67751.1-chr6:128202682-128203113_F:0_P:0_M";
chr6	GTF2FASTA	exon	128202682	128203113	1000	-	.	gene_id "STRG.67751.1-chr6:128202682-128203113_F:0_P:0_M"; transcript_id "STRG.67751.1-chr6:128202682-128203113_F:0_P:0_M";
chr1	GTF2FASTA	transcript	165489236	165489352	1000	+	.	gene_id "STRG.34123.1+chr1:165489236-165489352_F:1_P:9_M"; transcript_id "STRG.34123.1+chr1:165489236-165489352_F:1_P:9_M";
chr1	GTF2FASTA	exon	165489236	165489352	1000	+	.	gene_id "STRG.34123.1+chr1:165489236-165489352_F:1_P:9_M"; transcript_id "STRG.34123.1+chr1:165489236-165489352_F:1_P:9_M";
chr4	GTF2FASTA	transcript	145178165	145190592	1000	-	.	gene_id "STRG.58494.5-chr4:145178165-145190592_F:1_P:1_M"; transcript_id "STRG.58494.5-chr4:145178165-145190592_F:1_P:1_M";
chr4	GTF2FASTA	exon	145178165	145178379	1000	-	.	gene_id "STRG.58494.5-chr4:145178165-145190592_F:1_P:1_M"; transcript_id "STRG.58494.5-chr4:145178165-145190592_F:1_P:1_M";
chr4	GTF2FASTA	exon	145181116	145181193	1000	-	.	gene_id "STRG.58494.5-chr4:145178165-145190592_F:1_P:1_M"; transcript_id "STRG.58494.5-chr4:145178165-145190592_F:1_P:1_M";
chr4	GTF2FASTA	exon	145190496	145190592	1000	-	.	gene_id "STRG.58494.5-chr4:145178165-145190592_F:1_P:1_M"; transcript_id "STRG.58494.5-chr4:145178165-145190592_F:1_P:1_M";
chr6	GTF2FASTA	transcript	28409142	28409231	1000	+	.	gene_id "STRG.64617.1+chr6:28409142-28409231_F:0_P:1_M"; transcript_id "STRG.64617.1+chr6:28409142-28409231_F:0_P:1_M";
chr6	GTF2FASTA	exon	28409142	28409231	1000	+	.	gene_id "STRG.64617.1+chr6:28409142-28409231_F:0_P:1_M"; transcript_id "STRG.64617.1+chr6:28409142-28409231_F:0_P:1_M";
chr9	GTF2FASTA	transcript	115405400	115405552	1000	+	.	gene_id "STRG.69350.1+chr9:115405400-115405552_F:2_P:1_M"; transcript_id "STRG.69350.1+chr9:115405400-115405552_F:2_P:1_M";
chr9	GTF2FASTA	exon	115405400	115405552	1000	+	.	gene_id "STRG.69350.1+chr9:115405400-115405552_F:2_P:1_M"; transcript_id "STRG.69350.1+chr9:115405400-115405552_F:2_P:1_M";
chr12	GTF2FASTA	transcript	13753138	13753353	1000	-	.	gene_id "STRG.10263.1-chr12:13753138-13753353_F:2_P:0_M"; transcript_id "STRG.10263.1-chr12:13753138-13753353_F:2_P:0_M";
chr12	GTF2FASTA	exon	13753138	13753353	1000	-	.	gene_id "STRG.10263.1-chr12:13753138-13753353_F:2_P:0_M"; transcript_id "STRG.10263.1-chr12:13753138-13753353_F:2_P:0_M";
chr16	GTF2FASTA	transcript	13704130	13704279	1000	+	.	gene_id "STRG.20238.1+chr16:13704130-13704279_F:1_P:7_M"; transcript_id "STRG.20238.1+chr16:13704130-13704279_F:1_P:7_M";
chr16	GTF2FASTA	exon	13704130	13704279	1000	+	.	gene_id "STRG.20238.1+chr16:13704130-13704279_F:1_P:7_M"; transcript_id "STRG.20238.1+chr16:13704130-13704279_F:1_P:7_M";
chr1	GTF2FASTA	transcript	128520712	128521158	1000	-	.	gene_id "STRG.40119.1-chr1:128520712-128521158_F:0_P:8_M"; transcript_id "STRG.40119.1-chr1:128520712-128521158_F:0_P:8_M";
chr1	GTF2FASTA	exon	128520712	128521158	1000	-	.	gene_id "STRG.40119.1-chr1:128520712-128521158_F:0_P:8_M"; transcript_id "STRG.40119.1-chr1:128520712-128521158_F:0_P:8_M";
chr10	GTF2FASTA	transcript	85938051	85938110	1000	+	.	gene_id "STRG.3006.1+chr10:85938051-85938110_F:0_P:48_M"; transcript_id "STRG.3006.1+chr10:85938051-85938110_F:0_P:48_M";
chr10	GTF2FASTA	exon	85938051	85938110	1000	+	.	gene_id "STRG.3006.1+chr10:85938051-85938110_F:0_P:48_M"; transcript_id "STRG.3006.1+chr10:85938051-85938110_F:0_P:48_M";
chr5	GTF2FASTA	transcript	49552860	49553267	1000	+	.	gene_id "STRG.60546.1+chr5:49552860-49553267_F:0_P:0_M"; transcript_id "STRG.60546.1+chr5:49552860-49553267_F:0_P:0_M";
chr5	GTF2FASTA	exon	49552860	49553267	1000	+	.	gene_id "STRG.60546.1+chr5:49552860-49553267_F:0_P:0_M"; transcript_id "STRG.60546.1+chr5:49552860-49553267_F:0_P:0_M";
chr17	GTF2FASTA	transcript	27559569	27562488	1000	+	.	gene_id "STRG.28904.1+chr17:27559569-27562488_F:0_P:2_M"; transcript_id "STRG.28904.1+chr17:27559569-27562488_F:0_P:2_M";
chr17	GTF2FASTA	exon	27559569	27559670	1000	+	.	gene_id "STRG.28904.1+chr17:27559569-27562488_F:0_P:2_M"; transcript_id "STRG.28904.1+chr17:27559569-27562488_F:0_P:2_M";
chr17	GTF2FASTA	exon	27560928	27561011	1000	+	.	gene_id "STRG.28904.1+chr17:27559569-27562488_F:0_P:2_M"; transcript_id "STRG.28904.1+chr17:27559569-27562488_F:0_P:2_M";
chr17	GTF2FASTA	exon	27561461	27561511	1000	+	.	gene_id "STRG.28904.1+chr17:27559569-27562488_F:0_P:2_M"; transcript_id "STRG.28904.1+chr17:27559569-27562488_F:0_P:2_M";
chr17	GTF2FASTA	exon	27562441	27562488	1000	+	.	gene_id "STRG.28904.1+chr17:27559569-27562488_F:0_P:2_M"; transcript_id "STRG.28904.1+chr17:27559569-27562488_F:0_P:2_M";
chr3	GTF2FASTA	transcript	145938832	145943766	1000	+	.	gene_id "STRG.53344.4+chr3:145938832-145943766_F:1_P:13_M"; transcript_id "STRG.53344.4+chr3:145938832-145943766_F:1_P:13_M";
chr3	GTF2FASTA	exon	145938832	145939096	1000	+	.	gene_id "STRG.53344.4+chr3:145938832-145943766_F:1_P:13_M"; transcript_id "STRG.53344.4+chr3:145938832-145943766_F:1_P:13_M";
chr3	GTF2FASTA	exon	145943762	145943766	1000	+	.	gene_id "STRG.53344.4+chr3:145938832-145943766_F:1_P:13_M"; transcript_id "STRG.53344.4+chr3:145938832-145943766_F:1_P:13_M";
chr1	GTF2FASTA	transcript	90315508	90315711	1000	+	.	gene_id "STRG.32215.1+chr1:90315508-90315711_F:1_P:10_M"; transcript_id "STRG.32215.1+chr1:90315508-90315711_F:1_P:10_M";
chr1	GTF2FASTA	exon	90315508	90315711	1000	+	.	gene_id "STRG.32215.1+chr1:90315508-90315711_F:1_P:10_M"; transcript_id "STRG.32215.1+chr1:90315508-90315711_F:1_P:10_M";
chr17	GTF2FASTA	transcript	63570934	63571221	1000	+	.	gene_id "STRG.30045.1+chr17:63570934-63571221_F:1_P:0_M"; transcript_id "STRG.30045.1+chr17:63570934-63571221_F:1_P:0_M";
chr17	GTF2FASTA	exon	63570934	63571221	1000	+	.	gene_id "STRG.30045.1+chr17:63570934-63571221_F:1_P:0_M"; transcript_id "STRG.30045.1+chr17:63570934-63571221_F:1_P:0_M";
chr5	GTF2FASTA	transcript	145233467	145243006	1000	+	.	gene_id "STRG.63764.3+chr5:145233467-145243006_F:1_P:2_M"; transcript_id "STRG.63764.3+chr5:145233467-145243006_F:1_P:2_M";
chr5	GTF2FASTA	exon	145233467	145233602	1000	+	.	gene_id "STRG.63764.3+chr5:145233467-145243006_F:1_P:2_M"; transcript_id "STRG.63764.3+chr5:145233467-145243006_F:1_P:2_M";
chr5	GTF2FASTA	exon	145235306	145235391	1000	+	.	gene_id "STRG.63764.3+chr5:145233467-145243006_F:1_P:2_M"; transcript_id "STRG.63764.3+chr5:145233467-145243006_F:1_P:2_M";
chr5	GTF2FASTA	exon	145242920	145243006	1000	+	.	gene_id "STRG.63764.3+chr5:145233467-145243006_F:1_P:2_M"; transcript_id "STRG.63764.3+chr5:145233467-145243006_F:1_P:2_M";
chr4	GTF2FASTA	transcript	34343257	34343583	1000	-	.	gene_id "STRG.54416.1-chr4:34343257-34343583_F:1_P:7_M"; transcript_id "STRG.54416.1-chr4:34343257-34343583_F:1_P:7_M";
chr4	GTF2FASTA	exon	34343257	34343583	1000	-	.	gene_id "STRG.54416.1-chr4:34343257-34343583_F:1_P:7_M"; transcript_id "STRG.54416.1-chr4:34343257-34343583_F:1_P:7_M";
chr7	GTF2FASTA	transcript	29155880	29156170	1000	-	.	gene_id "STRG.58948.2-chr7:29155880-29156170_F:1_P:0_M"; transcript_id "STRG.58948.2-chr7:29155880-29156170_F:1_P:0_M";
chr7	GTF2FASTA	exon	29155880	29156030	1000	-	.	gene_id "STRG.58948.2-chr7:29155880-29156170_F:1_P:0_M"; transcript_id "STRG.58948.2-chr7:29155880-29156170_F:1_P:0_M";
chr7	GTF2FASTA	exon	29156130	29156170	1000	-	.	gene_id "STRG.58948.2-chr7:29155880-29156170_F:1_P:0_M"; transcript_id "STRG.58948.2-chr7:29155880-29156170_F:1_P:0_M";
chr12	GTF2FASTA	transcript	13753138	13753353	1000	-	.	gene_id "STRG.10263.1-chr12:13753138-13753353_F:2_P:0_M"; transcript_id "STRG.10263.1-chr12:13753138-13753353_F:2_P:0_M";
chr12	GTF2FASTA	exon	13753138	13753353	1000	-	.	gene_id "STRG.10263.1-chr12:13753138-13753353_F:2_P:0_M"; transcript_id "STRG.10263.1-chr12:13753138-13753353_F:2_P:0_M";
chr1	GTF2FASTA	transcript	17399340	17399456	1000	-	.	gene_id "STRG.36541.2-chr1:17399340-17399456_F:2_P:0_M"; transcript_id "STRG.36541.2-chr1:17399340-17399456_F:2_P:0_M";
chr1	GTF2FASTA	exon	17399340	17399456	1000	-	.	gene_id "STRG.36541.2-chr1:17399340-17399456_F:2_P:0_M"; transcript_id "STRG.36541.2-chr1:17399340-17399456_F:2_P:0_M";
chr12	GTF2FASTA	transcript	55057200	55080077	1000	-	.	gene_id "STRG.11566.9-chr12:55057200-55080077_F:2_P:7_M"; transcript_id "STRG.11566.9-chr12:55057200-55080077_F:2_P:7_M";
chr12	GTF2FASTA	exon	55057200	55057352	1000	-	.	gene_id "STRG.11566.9-chr12:55057200-55080077_F:2_P:7_M"; transcript_id "STRG.11566.9-chr12:55057200-55080077_F:2_P:7_M";
chr12	GTF2FASTA	exon	55062988	55063109	1000	-	.	gene_id "STRG.11566.9-chr12:55057200-55080077_F:2_P:7_M"; transcript_id "STRG.11566.9-chr12:55057200-55080077_F:2_P:7_M";
chr12	GTF2FASTA	exon	55079981	55080077	1000	-	.	gene_id "STRG.11566.9-chr12:55057200-55080077_F:2_P:7_M"; transcript_id "STRG.11566.9-chr12:55057200-55080077_F:2_P:7_M";
chr2	GTF2FASTA	transcript	181898485	181898709	1000	+	.	gene_id "STRG.48659.1+chr2:181898485-181898709_F:1_P:0_M"; transcript_id "STRG.48659.1+chr2:181898485-181898709_F:1_P:0_M";
chr2	GTF2FASTA	exon	181898485	181898709	1000	+	.	gene_id "STRG.48659.1+chr2:181898485-181898709_F:1_P:0_M"; transcript_id "STRG.48659.1+chr2:181898485-181898709_F:1_P:0_M";
chr18	GTF2FASTA	transcript	34331219	34331834	1000	+	.	gene_id "STRG.32203.7+chr18:34331219-34331834_F:2_P:54_M"; transcript_id "STRG.32203.7+chr18:34331219-34331834_F:2_P:54_M";
chr18	GTF2FASTA	exon	34331219	34331259	1000	+	.	gene_id "STRG.32203.7+chr18:34331219-34331834_F:2_P:54_M"; transcript_id "STRG.32203.7+chr18:34331219-34331834_F:2_P:54_M";
chr18	GTF2FASTA	exon	34331750	34331834	1000	+	.	gene_id "STRG.32203.7+chr18:34331219-34331834_F:2_P:54_M"; transcript_id "STRG.32203.7+chr18:34331219-34331834_F:2_P:54_M";
chrX	GTF2FASTA	transcript	120161097	120161360	1000	+	.	gene_id "STRG.84874.1+chrX:120161097-120161360_F:0_P:0_M"; transcript_id "STRG.84874.1+chrX:120161097-120161360_F:0_P:0_M";
chrX	GTF2FASTA	exon	120161097	120161360	1000	+	.	gene_id "STRG.84874.1+chrX:120161097-120161360_F:0_P:0_M"; transcript_id "STRG.84874.1+chrX:120161097-120161360_F:0_P:0_M";
chr10	GTF2FASTA	transcript	84536677	84536742	1000	+	.	gene_id "STRG.2928.1+chr10:84536677-84536742_F:1_P:38_M"; transcript_id "STRG.2928.1+chr10:84536677-84536742_F:1_P:38_M";
chr10	GTF2FASTA	exon	84536677	84536742	1000	+	.	gene_id "STRG.2928.1+chr10:84536677-84536742_F:1_P:38_M"; transcript_id "STRG.2928.1+chr10:84536677-84536742_F:1_P:38_M";
chr11	GTF2FASTA	transcript	20337460	20337519	1000	+	.	gene_id "STRG.5397.1+chr11:20337460-20337519_F:1_P:1_M"; transcript_id "STRG.5397.1+chr11:20337460-20337519_F:1_P:1_M";
chr11	GTF2FASTA	exon	20337460	20337519	1000	+	.	gene_id "STRG.5397.1+chr11:20337460-20337519_F:1_P:1_M"; transcript_id "STRG.5397.1+chr11:20337460-20337519_F:1_P:1_M";
chr11	GTF2FASTA	transcript	87618948	87618971	1000	+	.	gene_id "STRG.8181.1+chr11:87618948-87618971_F:0_P:19_M"; transcript_id "STRG.8181.1+chr11:87618948-87618971_F:0_P:19_M";
chr11	GTF2FASTA	exon	87618948	87618971	1000	+	.	gene_id "STRG.8181.1+chr11:87618948-87618971_F:0_P:19_M"; transcript_id "STRG.8181.1+chr11:87618948-87618971_F:0_P:19_M";
chr7	GTF2FASTA	transcript	36969469	36969786	1000	+	.	gene_id "STRG.69996.1+chr7:36969469-36969786_F:1_P:0_M"; transcript_id "STRG.69996.1+chr7:36969469-36969786_F:1_P:0_M";
chr7	GTF2FASTA	exon	36969469	36969786	1000	+	.	gene_id "STRG.69996.1+chr7:36969469-36969786_F:1_P:0_M"; transcript_id "STRG.69996.1+chr7:36969469-36969786_F:1_P:0_M";
chr14	GTF2FASTA	transcript	93195372	93195575	1000	-	.	gene_id "STRG.20455.1-chr14:93195372-93195575_F:2_P:0_M"; transcript_id "STRG.20455.1-chr14:93195372-93195575_F:2_P:0_M";
chr14	GTF2FASTA	exon	93195372	93195575	1000	-	.	gene_id "STRG.20455.1-chr14:93195372-93195575_F:2_P:0_M"; transcript_id "STRG.20455.1-chr14:93195372-93195575_F:2_P:0_M";
chr1	GTF2FASTA	transcript	6916559	6916885	1000	+	.	gene_id "STRG.36339.1+chr1:6916559-6916885_F:2_P:1_M"; transcript_id "STRG.36339.1+chr1:6916559-6916885_F:2_P:1_M";
chr1	GTF2FASTA	exon	6916559	6916885	1000	+	.	gene_id "STRG.36339.1+chr1:6916559-6916885_F:2_P:1_M"; transcript_id "STRG.36339.1+chr1:6916559-6916885_F:2_P:1_M";
chr19	GTF2FASTA	transcript	12464024	12464050	1000	+	.	gene_id "STRG.34657.2+chr19:12464024-12464050_F:1_P:16_M"; transcript_id "STRG.34657.2+chr19:12464024-12464050_F:1_P:16_M";
chr19	GTF2FASTA	exon	12464024	12464050	1000	+	.	gene_id "STRG.34657.2+chr19:12464024-12464050_F:1_P:16_M"; transcript_id "STRG.34657.2+chr19:12464024-12464050_F:1_P:16_M";
chr8	GTF2FASTA	transcript	82755530	82755697	1000	+	.	gene_id "STRG.75439.1+chr8:82755530-82755697_F:2_P:7_M"; transcript_id "STRG.75439.1+chr8:82755530-82755697_F:2_P:7_M";
chr8	GTF2FASTA	exon	82755530	82755697	1000	+	.	gene_id "STRG.75439.1+chr8:82755530-82755697_F:2_P:7_M"; transcript_id "STRG.75439.1+chr8:82755530-82755697_F:2_P:7_M";
chr5	GTF2FASTA	transcript	135160819	135160902	1000	+	.	gene_id "STRG.63165.1+chr5:135160819-135160902_F:1_P:30_M"; transcript_id "STRG.63165.1+chr5:135160819-135160902_F:1_P:30_M";
chr5	GTF2FASTA	exon	135160819	135160902	1000	+	.	gene_id "STRG.63165.1+chr5:135160819-135160902_F:1_P:30_M"; transcript_id "STRG.63165.1+chr5:135160819-135160902_F:1_P:30_M";
chr8	GTF2FASTA	transcript	123713639	123713695	1000	-	.	gene_id "STRG.77236.2-chr8:123713639-123713695_F:2_P:36_M"; transcript_id "STRG.77236.2-chr8:123713639-123713695_F:2_P:36_M";
chr8	GTF2FASTA	exon	123713639	123713695	1000	-	.	gene_id "STRG.77236.2-chr8:123713639-123713695_F:2_P:36_M"; transcript_id "STRG.77236.2-chr8:123713639-123713695_F:2_P:36_M";
chr7	GTF2FASTA	transcript	89923686	89935771	1000	-	.	gene_id "STRG.71589.1-chr7:89923686-89935771_F:1_P:2_M"; transcript_id "STRG.71589.1-chr7:89923686-89935771_F:1_P:2_M";
chr7	GTF2FASTA	exon	89923686	89923715	1000	-	.	gene_id "STRG.71589.1-chr7:89923686-89935771_F:1_P:2_M"; transcript_id "STRG.71589.1-chr7:89923686-89935771_F:1_P:2_M";
chr7	GTF2FASTA	exon	89935727	89935771	1000	-	.	gene_id "STRG.71589.1-chr7:89923686-89935771_F:1_P:2_M"; transcript_id "STRG.71589.1-chr7:89923686-89935771_F:1_P:2_M";
chr9	GTF2FASTA	transcript	64347639	64347800	1000	+	.	gene_id "STRG.80070.1+chr9:64347639-64347800_F:0_P:15_M"; transcript_id "STRG.80070.1+chr9:64347639-64347800_F:0_P:15_M";
chr9	GTF2FASTA	exon	64347639	64347800	1000	+	.	gene_id "STRG.80070.1+chr9:64347639-64347800_F:0_P:15_M"; transcript_id "STRG.80070.1+chr9:64347639-64347800_F:0_P:15_M";
chr4	GTF2FASTA	transcript	48405850	48405933	1000	-	.	gene_id "STRG.45255.2-chr4:48405850-48405933_F:0_P:5_M"; transcript_id "STRG.45255.2-chr4:48405850-48405933_F:0_P:5_M";
chr4	GTF2FASTA	exon	48405850	48405933	1000	-	.	gene_id "STRG.45255.2-chr4:48405850-48405933_F:0_P:5_M"; transcript_id "STRG.45255.2-chr4:48405850-48405933_F:0_P:5_M";
chr7	GTF2FASTA	transcript	120988576	120988608	1000	+	.	gene_id "STRG.72656.6+chr7:120988576-120988608_F:1_P:118_M"; transcript_id "STRG.72656.6+chr7:120988576-120988608_F:1_P:118_M";
chr7	GTF2FASTA	exon	120988576	120988608	1000	+	.	gene_id "STRG.72656.6+chr7:120988576-120988608_F:1_P:118_M"; transcript_id "STRG.72656.6+chr7:120988576-120988608_F:1_P:118_M";
chr17	GTF2FASTA	transcript	56565394	56565474	1000	+	.	gene_id "STRG.30218.1+chr17:56565394-56565474_F:1_P:174_M"; transcript_id "STRG.30218.1+chr17:56565394-56565474_F:1_P:174_M";
chr17	GTF2FASTA	exon	56565394	56565474	1000	+	.	gene_id "STRG.30218.1+chr17:56565394-56565474_F:1_P:174_M"; transcript_id "STRG.30218.1+chr17:56565394-56565474_F:1_P:174_M";
chr8	GTF2FASTA	transcript	36454933	36455121	1000	+	.	gene_id "STRG.74738.1+chr8:36454933-36455121_F:1_P:4_M"; transcript_id "STRG.74738.1+chr8:36454933-36455121_F:1_P:4_M";
chr8	GTF2FASTA	exon	36454933	36455121	1000	+	.	gene_id "STRG.74738.1+chr8:36454933-36455121_F:1_P:4_M"; transcript_id "STRG.74738.1+chr8:36454933-36455121_F:1_P:4_M";
chrX	GTF2FASTA	transcript	134181408	134181443	1000	+	.	gene_id "STRG.85079.1+chrX:134181408-134181443_F:0_P:1_M"; transcript_id "STRG.85079.1+chrX:134181408-134181443_F:0_P:1_M";
chrX	GTF2FASTA	exon	134181408	134181443	1000	+	.	gene_id "STRG.85079.1+chrX:134181408-134181443_F:0_P:1_M"; transcript_id "STRG.85079.1+chrX:134181408-134181443_F:0_P:1_M";
chr1	GTF2FASTA	transcript	59516432	59516578	1000	+	.	gene_id "STRG.31955.1+chr1:59516432-59516578_F:2_P:9_M"; transcript_id "STRG.31955.1+chr1:59516432-59516578_F:2_P:9_M";
chr1	GTF2FASTA	exon	59516432	59516578	1000	+	.	gene_id "STRG.31955.1+chr1:59516432-59516578_F:2_P:9_M"; transcript_id "STRG.31955.1+chr1:59516432-59516578_F:2_P:9_M";
chr5	GTF2FASTA	transcript	77003993	77004151	1000	-	.	gene_id "STRG.61357.1-chr5:77003993-77004151_F:1_P:6_M"; transcript_id "STRG.61357.1-chr5:77003993-77004151_F:1_P:6_M";
chr5	GTF2FASTA	exon	77003993	77004151	1000	-	.	gene_id "STRG.61357.1-chr5:77003993-77004151_F:1_P:6_M"; transcript_id "STRG.61357.1-chr5:77003993-77004151_F:1_P:6_M";
chr3	GTF2FASTA	transcript	158024212	158036605	1000	-	.	gene_id "STRG.53619.4-chr3:158024212-158036605_F:1_P:0_M"; transcript_id "STRG.53619.4-chr3:158024212-158036605_F:1_P:0_M";
chr3	GTF2FASTA	exon	158024212	158024231	1000	-	.	gene_id "STRG.53619.4-chr3:158024212-158036605_F:1_P:0_M"; transcript_id "STRG.53619.4-chr3:158024212-158036605_F:1_P:0_M";
chr3	GTF2FASTA	exon	158026725	158026858	1000	-	.	gene_id "STRG.53619.4-chr3:158024212-158036605_F:1_P:0_M"; transcript_id "STRG.53619.4-chr3:158024212-158036605_F:1_P:0_M";
chr3	GTF2FASTA	exon	158031452	158031648	1000	-	.	gene_id "STRG.53619.4-chr3:158024212-158036605_F:1_P:0_M"; transcript_id "STRG.53619.4-chr3:158024212-158036605_F:1_P:0_M";
chr3	GTF2FASTA	exon	158036516	158036605	1000	-	.	gene_id "STRG.53619.4-chr3:158024212-158036605_F:1_P:0_M"; transcript_id "STRG.53619.4-chr3:158024212-158036605_F:1_P:0_M";
chr16	GTF2FASTA	transcript	22117014	22117079	1000	+	.	gene_id "STRG.25335.1+chr16:22117014-22117079_F:2_P:15_M"; transcript_id "STRG.25335.1+chr16:22117014-22117079_F:2_P:15_M";
chr16	GTF2FASTA	exon	22117014	22117079	1000	+	.	gene_id "STRG.25335.1+chr16:22117014-22117079_F:2_P:15_M"; transcript_id "STRG.25335.1+chr16:22117014-22117079_F:2_P:15_M";
chr4	GTF2FASTA	transcript	99828723	99828830	1000	+	.	gene_id "STRG.56374.1+chr4:99828723-99828830_F:0_P:46_M"; transcript_id "STRG.56374.1+chr4:99828723-99828830_F:0_P:46_M";
chr4	GTF2FASTA	exon	99828723	99828830	1000	+	.	gene_id "STRG.56374.1+chr4:99828723-99828830_F:0_P:46_M"; transcript_id "STRG.56374.1+chr4:99828723-99828830_F:0_P:46_M";
chr4	GTF2FASTA	transcript	126333427	126333462	1000	-	.	gene_id "STRG.57395.3-chr4:126333427-126333462_F:2_P:296_M"; transcript_id "STRG.57395.3-chr4:126333427-126333462_F:2_P:296_M";
chr4	GTF2FASTA	exon	126333427	126333462	1000	-	.	gene_id "STRG.57395.3-chr4:126333427-126333462_F:2_P:296_M"; transcript_id "STRG.57395.3-chr4:126333427-126333462_F:2_P:296_M";
chr15	GTF2FASTA	transcript	64064526	64064582	1000	+	.	gene_id "STRG.22676.1+chr15:64064526-64064582_F:0_P:9_M"; transcript_id "STRG.22676.1+chr15:64064526-64064582_F:0_P:9_M";
chr15	GTF2FASTA	exon	64064526	64064582	1000	+	.	gene_id "STRG.22676.1+chr15:64064526-64064582_F:0_P:9_M"; transcript_id "STRG.22676.1+chr15:64064526-64064582_F:0_P:9_M";
chr8	GTF2FASTA	transcript	34068505	34068531	1000	-	.	gene_id "STRG.74512.1-chr8:34068505-34068531_F:0_P:0_M"; transcript_id "STRG.74512.1-chr8:34068505-34068531_F:0_P:0_M";
chr8	GTF2FASTA	exon	34068505	34068531	1000	-	.	gene_id "STRG.74512.1-chr8:34068505-34068531_F:0_P:0_M"; transcript_id "STRG.74512.1-chr8:34068505-34068531_F:0_P:0_M";
chr17	GTF2FASTA	transcript	6130514	6130540	1000	+	.	gene_id "STRG.27791.2+chr17:6130514-6130540_F:1_P:129_M"; transcript_id "STRG.27791.2+chr17:6130514-6130540_F:1_P:129_M";
chr17	GTF2FASTA	exon	6130514	6130540	1000	+	.	gene_id "STRG.27791.2+chr17:6130514-6130540_F:1_P:129_M"; transcript_id "STRG.27791.2+chr17:6130514-6130540_F:1_P:129_M";
chr17	GTF2FASTA	transcript	28700833	28700895	1000	-	.	gene_id "STRG.24384.1-chr17:28700833-28700895_F:0_P:17_M"; transcript_id "STRG.24384.1-chr17:28700833-28700895_F:0_P:17_M";
chr17	GTF2FASTA	exon	28700833	28700895	1000	-	.	gene_id "STRG.24384.1-chr17:28700833-28700895_F:0_P:17_M"; transcript_id "STRG.24384.1-chr17:28700833-28700895_F:0_P:17_M";
chr19	GTF2FASTA	transcript	8833875	8834183	1000	-	.	gene_id "STRG.34527.2-chr19:8833875-8834183_F:2_P:77_M"; transcript_id "STRG.34527.2-chr19:8833875-8834183_F:2_P:77_M";
chr19	GTF2FASTA	exon	8833875	8834183	1000	-	.	gene_id "STRG.34527.2-chr19:8833875-8834183_F:2_P:77_M"; transcript_id "STRG.34527.2-chr19:8833875-8834183_F:2_P:77_M";
chrX	GTF2FASTA	transcript	152433002	152433313	1000	+	.	gene_id "STRG.85561.1+chrX:152433002-152433313_F:2_P:0_M"; transcript_id "STRG.85561.1+chrX:152433002-152433313_F:2_P:0_M";
chrX	GTF2FASTA	exon	152433002	152433313	1000	+	.	gene_id "STRG.85561.1+chrX:152433002-152433313_F:2_P:0_M"; transcript_id "STRG.85561.1+chrX:152433002-152433313_F:2_P:0_M";
chr11	GTF2FASTA	transcript	73299829	73299849	1000	+	.	gene_id "STRG.6121.1+chr11:73299829-73299849_F:0_P:9_M"; transcript_id "STRG.6121.1+chr11:73299829-73299849_F:0_P:9_M";
chr11	GTF2FASTA	exon	73299829	73299849	1000	+	.	gene_id "STRG.6121.1+chr11:73299829-73299849_F:0_P:9_M"; transcript_id "STRG.6121.1+chr11:73299829-73299849_F:0_P:9_M";
chr18	GTF2FASTA	transcript	23956440	23956883	1000	+	.	gene_id "STRG.31903.6+chr18:23956440-23956883_F:2_P:4_M"; transcript_id "STRG.31903.6+chr18:23956440-23956883_F:2_P:4_M";
chr18	GTF2FASTA	exon	23956440	23956883	1000	+	.	gene_id "STRG.31903.6+chr18:23956440-23956883_F:2_P:4_M"; transcript_id "STRG.31903.6+chr18:23956440-23956883_F:2_P:4_M";
chr17	GTF2FASTA	transcript	23772639	23772731	1000	+	.	gene_id "STRG.28643.1+chr17:23772639-23772731_F:0_P:6_M"; transcript_id "STRG.28643.1+chr17:23772639-23772731_F:0_P:6_M";
chr17	GTF2FASTA	exon	23772639	23772731	1000	+	.	gene_id "STRG.28643.1+chr17:23772639-23772731_F:0_P:6_M"; transcript_id "STRG.28643.1+chr17:23772639-23772731_F:0_P:6_M";
chr1	GTF2FASTA	transcript	64294202	64301161	1000	-	.	gene_id "STRG.31522.1-chr1:64294202-64301161_F:1_P:0_M"; transcript_id "STRG.31522.1-chr1:64294202-64301161_F:1_P:0_M";
chr1	GTF2FASTA	exon	64294202	64294206	1000	-	.	gene_id "STRG.31522.1-chr1:64294202-64301161_F:1_P:0_M"; transcript_id "STRG.31522.1-chr1:64294202-64301161_F:1_P:0_M";
chr1	GTF2FASTA	exon	64301116	64301161	1000	-	.	gene_id "STRG.31522.1-chr1:64294202-64301161_F:1_P:0_M"; transcript_id "STRG.31522.1-chr1:64294202-64301161_F:1_P:0_M";
chr11	GTF2FASTA	transcript	86544706	86544747	1000	-	.	gene_id "STRG.8120.3-chr11:86544706-86544747_F:0_P:2_M"; transcript_id "STRG.8120.3-chr11:86544706-86544747_F:0_P:2_M";
chr11	GTF2FASTA	exon	86544706	86544747	1000	-	.	gene_id "STRG.8120.3-chr11:86544706-86544747_F:0_P:2_M"; transcript_id "STRG.8120.3-chr11:86544706-86544747_F:0_P:2_M";
chr10	GTF2FASTA	transcript	9971960	9972022	1000	+	.	gene_id "STRG.391.1+chr10:9971960-9972022_F:2_P:1_M"; transcript_id "STRG.391.1+chr10:9971960-9972022_F:2_P:1_M";
chr10	GTF2FASTA	exon	9971960	9972022	1000	+	.	gene_id "STRG.391.1+chr10:9971960-9972022_F:2_P:1_M"; transcript_id "STRG.391.1+chr10:9971960-9972022_F:2_P:1_M";
chr3	GTF2FASTA	transcript	145651430	145651546	1000	+	.	gene_id "STRG.53326.2+chr3:145651430-145651546_F:2_P:10_M"; transcript_id "STRG.53326.2+chr3:145651430-145651546_F:2_P:10_M";
chr3	GTF2FASTA	exon	145651430	145651546	1000	+	.	gene_id "STRG.53326.2+chr3:145651430-145651546_F:2_P:10_M"; transcript_id "STRG.53326.2+chr3:145651430-145651546_F:2_P:10_M";
chrX	GTF2FASTA	transcript	59326470	59326526	1000	+	.	gene_id "STRG.83584.1+chrX:59326470-59326526_F:0_P:0_M"; transcript_id "STRG.83584.1+chrX:59326470-59326526_F:0_P:0_M";
chrX	GTF2FASTA	exon	59326470	59326526	1000	+	.	gene_id "STRG.83584.1+chrX:59326470-59326526_F:0_P:0_M"; transcript_id "STRG.83584.1+chrX:59326470-59326526_F:0_P:0_M";
chr12	GTF2FASTA	transcript	86826223	86826342	1000	+	.	gene_id "STRG.10201.1+chr12:86826223-86826342_F:0_P:5_M"; transcript_id "STRG.10201.1+chr12:86826223-86826342_F:0_P:5_M";
chr12	GTF2FASTA	exon	86826223	86826342	1000	+	.	gene_id "STRG.10201.1+chr12:86826223-86826342_F:0_P:5_M"; transcript_id "STRG.10201.1+chr12:86826223-86826342_F:0_P:5_M";
chr8	GTF2FASTA	transcript	4279727	4279774	1000	-	.	gene_id "STRG.73795.1-chr8:4279727-4279774_F:0_P:189_M"; transcript_id "STRG.73795.1-chr8:4279727-4279774_F:0_P:189_M";
chr8	GTF2FASTA	exon	4279727	4279774	1000	-	.	gene_id "STRG.73795.1-chr8:4279727-4279774_F:0_P:189_M"; transcript_id "STRG.73795.1-chr8:4279727-4279774_F:0_P:189_M";
chr11	GTF2FASTA	transcript	60683163	60683414	1000	-	.	gene_id "STRG.6911.1-chr11:60683163-60683414_F:2_P:0_M"; transcript_id "STRG.6911.1-chr11:60683163-60683414_F:2_P:0_M";
chr11	GTF2FASTA	exon	60683163	60683414	1000	-	.	gene_id "STRG.6911.1-chr11:60683163-60683414_F:2_P:0_M"; transcript_id "STRG.6911.1-chr11:60683163-60683414_F:2_P:0_M";
chr5	GTF2FASTA	transcript	124578649	124578738	1000	-	.	gene_id "STRG.63033.2-chr5:124578649-124578738_F:0_P:8_M"; transcript_id "STRG.63033.2-chr5:124578649-124578738_F:0_P:8_M";
chr5	GTF2FASTA	exon	124578649	124578738	1000	-	.	gene_id "STRG.63033.2-chr5:124578649-124578738_F:0_P:8_M"; transcript_id "STRG.63033.2-chr5:124578649-124578738_F:0_P:8_M";
chr1	GTF2FASTA	transcript	152831235	152831432	1000	-	.	gene_id "STRG.40918.1-chr1:152831235-152831432_F:2_P:40_M"; transcript_id "STRG.40918.1-chr1:152831235-152831432_F:2_P:40_M";
chr1	GTF2FASTA	exon	152831235	152831432	1000	-	.	gene_id "STRG.40918.1-chr1:152831235-152831432_F:2_P:40_M"; transcript_id "STRG.40918.1-chr1:152831235-152831432_F:2_P:40_M";
chr1	GTF2FASTA	transcript	135380298	135380528	1000	+	.	gene_id "STRG.33275.1+chr1:135380298-135380528_F:2_P:14_M"; transcript_id "STRG.33275.1+chr1:135380298-135380528_F:2_P:14_M";
chr1	GTF2FASTA	exon	135380298	135380528	1000	+	.	gene_id "STRG.33275.1+chr1:135380298-135380528_F:2_P:14_M"; transcript_id "STRG.33275.1+chr1:135380298-135380528_F:2_P:14_M";
chr13	GTF2FASTA	transcript	55383724	55384010	1000	+	.	gene_id "STRG.15544.1+chr13:55383724-55384010_F:0_P:18_M"; transcript_id "STRG.15544.1+chr13:55383724-55384010_F:0_P:18_M";
chr13	GTF2FASTA	exon	55383724	55383768	1000	+	.	gene_id "STRG.15544.1+chr13:55383724-55384010_F:0_P:18_M"; transcript_id "STRG.15544.1+chr13:55383724-55384010_F:0_P:18_M";
chr13	GTF2FASTA	exon	55383996	55384010	1000	+	.	gene_id "STRG.15544.1+chr13:55383724-55384010_F:0_P:18_M"; transcript_id "STRG.15544.1+chr13:55383724-55384010_F:0_P:18_M";
chr9	GTF2FASTA	transcript	122129612	122129674	1000	-	.	gene_id "STRG.82355.1-chr9:122129612-122129674_F:1_P:129_M"; transcript_id "STRG.82355.1-chr9:122129612-122129674_F:1_P:129_M";
chr9	GTF2FASTA	exon	122129612	122129674	1000	-	.	gene_id "STRG.82355.1-chr9:122129612-122129674_F:1_P:129_M"; transcript_id "STRG.82355.1-chr9:122129612-122129674_F:1_P:129_M";
chr7	GTF2FASTA	transcript	110864532	110864630	1000	+	.	gene_id "STRG.59663.1+chr7:110864532-110864630_F:1_P:9_M"; transcript_id "STRG.59663.1+chr7:110864532-110864630_F:1_P:9_M";
chr7	GTF2FASTA	exon	110864532	110864630	1000	+	.	gene_id "STRG.59663.1+chr7:110864532-110864630_F:1_P:9_M"; transcript_id "STRG.59663.1+chr7:110864532-110864630_F:1_P:9_M";
chr17	GTF2FASTA	transcript	22847006	22847104	1000	-	.	gene_id "STRG.28560.5-chr17:22847006-22847104_F:1_P:174_M"; transcript_id "STRG.28560.5-chr17:22847006-22847104_F:1_P:174_M";
chr17	GTF2FASTA	exon	22847006	22847104	1000	-	.	gene_id "STRG.28560.5-chr17:22847006-22847104_F:1_P:174_M"; transcript_id "STRG.28560.5-chr17:22847006-22847104_F:1_P:174_M";
chr7	GTF2FASTA	transcript	125643928	125644236	1000	-	.	gene_id "STRG.72751.1-chr7:125643928-125644236_F:2_P:74_M"; transcript_id "STRG.72751.1-chr7:125643928-125644236_F:2_P:74_M";
chr7	GTF2FASTA	exon	125643928	125644236	1000	-	.	gene_id "STRG.72751.1-chr7:125643928-125644236_F:2_P:74_M"; transcript_id "STRG.72751.1-chr7:125643928-125644236_F:2_P:74_M";
chr1	GTF2FASTA	transcript	128520712	128521158	1000	-	.	gene_id "STRG.40119.1-chr1:128520712-128521158_F:0_P:8_M"; transcript_id "STRG.40119.1-chr1:128520712-128521158_F:0_P:8_M";
chr1	GTF2FASTA	exon	128520712	128521158	1000	-	.	gene_id "STRG.40119.1-chr1:128520712-128521158_F:0_P:8_M"; transcript_id "STRG.40119.1-chr1:128520712-128521158_F:0_P:8_M";
chr1	GTF2FASTA	transcript	33719617	33719868	1000	-	.	gene_id "STRG.37026.2-chr1:33719617-33719868_F:0_P:0_M"; transcript_id "STRG.37026.2-chr1:33719617-33719868_F:0_P:0_M";
chr1	GTF2FASTA	exon	33719617	33719620	1000	-	.	gene_id "STRG.37026.2-chr1:33719617-33719868_F:0_P:0_M"; transcript_id "STRG.37026.2-chr1:33719617-33719868_F:0_P:0_M";
chr1	GTF2FASTA	exon	33719780	33719868	1000	-	.	gene_id "STRG.37026.2-chr1:33719617-33719868_F:0_P:0_M"; transcript_id "STRG.37026.2-chr1:33719617-33719868_F:0_P:0_M";
chr8	GTF2FASTA	transcript	71516162	71516200	1000	+	.	gene_id "STRG.75732.1+chr8:71516162-71516200_F:2_P:28_M"; transcript_id "STRG.75732.1+chr8:71516162-71516200_F:2_P:28_M";
chr8	GTF2FASTA	exon	71516162	71516200	1000	+	.	gene_id "STRG.75732.1+chr8:71516162-71516200_F:2_P:28_M"; transcript_id "STRG.75732.1+chr8:71516162-71516200_F:2_P:28_M";
chr3	GTF2FASTA	transcript	5287843	5287884	1000	-	.	gene_id "STRG.48705.1-chr3:5287843-5287884_F:0_P:216_M"; transcript_id "STRG.48705.1-chr3:5287843-5287884_F:0_P:216_M";
chr3	GTF2FASTA	exon	5287843	5287884	1000	-	.	gene_id "STRG.48705.1-chr3:5287843-5287884_F:0_P:216_M"; transcript_id "STRG.48705.1-chr3:5287843-5287884_F:0_P:216_M";
chr2	GTF2FASTA	transcript	93047132	93047191	1000	+	.	gene_id "STRG.45286.16+chr2:93047132-93047191_F:2_P:96_M"; transcript_id "STRG.45286.16+chr2:93047132-93047191_F:2_P:96_M";
chr2	GTF2FASTA	exon	93047132	93047191	1000	+	.	gene_id "STRG.45286.16+chr2:93047132-93047191_F:2_P:96_M"; transcript_id "STRG.45286.16+chr2:93047132-93047191_F:2_P:96_M";
chr3	GTF2FASTA	transcript	130735122	130735334	1000	+	.	gene_id "STRG.52848.1+chr3:130735122-130735334_F:0_P:3_M"; transcript_id "STRG.52848.1+chr3:130735122-130735334_F:0_P:3_M";
chr3	GTF2FASTA	exon	130735122	130735334	1000	+	.	gene_id "STRG.52848.1+chr3:130735122-130735334_F:0_P:3_M"; transcript_id "STRG.52848.1+chr3:130735122-130735334_F:0_P:3_M";
chr17	GTF2FASTA	transcript	22140506	22140640	1000	-	.	gene_id "STRG.28524.18-chr17:22140506-22140640_F:1_P:65_M"; transcript_id "STRG.28524.18-chr17:22140506-22140640_F:1_P:65_M";
chr17	GTF2FASTA	exon	22140506	22140640	1000	-	.	gene_id "STRG.28524.18-chr17:22140506-22140640_F:1_P:65_M"; transcript_id "STRG.28524.18-chr17:22140506-22140640_F:1_P:65_M";
chr14	GTF2FASTA	transcript	52010339	52010443	1000	+	.	gene_id "STRG.19157.3+chr14:52010339-52010443_F:2_P:22_M"; transcript_id "STRG.19157.3+chr14:52010339-52010443_F:2_P:22_M";
chr14	GTF2FASTA	exon	52010339	52010443	1000	+	.	gene_id "STRG.19157.3+chr14:52010339-52010443_F:2_P:22_M"; transcript_id "STRG.19157.3+chr14:52010339-52010443_F:2_P:22_M";
chr19	GTF2FASTA	transcript	46908443	46908538	1000	+	.	gene_id "STRG.36873.7+chr19:46908443-46908538_F:2_P:78_M"; transcript_id "STRG.36873.7+chr19:46908443-46908538_F:2_P:78_M";
chr19	GTF2FASTA	exon	46908443	46908538	1000	+	.	gene_id "STRG.36873.7+chr19:46908443-46908538_F:2_P:78_M"; transcript_id "STRG.36873.7+chr19:46908443-46908538_F:2_P:78_M";
chr2	GTF2FASTA	transcript	27502918	27503007	1000	+	.	gene_id "STRG.43399.4+chr2:27502918-27503007_F:0_P:59_M"; transcript_id "STRG.43399.4+chr2:27502918-27503007_F:0_P:59_M";
chr2	GTF2FASTA	exon	27502918	27503007	1000	+	.	gene_id "STRG.43399.4+chr2:27502918-27503007_F:0_P:59_M"; transcript_id "STRG.43399.4+chr2:27502918-27503007_F:0_P:59_M";
chr15	GTF2FASTA	transcript	103052314	103052412	1000	+	.	gene_id "STRG.24469.1+chr15:103052314-103052412_F:1_P:22_M"; transcript_id "STRG.24469.1+chr15:103052314-103052412_F:1_P:22_M";
chr15	GTF2FASTA	exon	103052314	103052412	1000	+	.	gene_id "STRG.24469.1+chr15:103052314-103052412_F:1_P:22_M"; transcript_id "STRG.24469.1+chr15:103052314-103052412_F:1_P:22_M";
chr10	GTF2FASTA	transcript	122169668	122170030	1000	+	.	gene_id "STRG.4510.1+chr10:122169668-122170030_F:2_P:0_M"; transcript_id "STRG.4510.1+chr10:122169668-122170030_F:2_P:0_M";
chr10	GTF2FASTA	exon	122169668	122170030	1000	+	.	gene_id "STRG.4510.1+chr10:122169668-122170030_F:2_P:0_M"; transcript_id "STRG.4510.1+chr10:122169668-122170030_F:2_P:0_M";
chr9	GTF2FASTA	transcript	39937777	39937836	1000	+	.	gene_id "STRG.78913.1+chr9:39937777-39937836_F:1_P:0_M"; transcript_id "STRG.78913.1+chr9:39937777-39937836_F:1_P:0_M";
chr9	GTF2FASTA	exon	39937777	39937836	1000	+	.	gene_id "STRG.78913.1+chr9:39937777-39937836_F:1_P:0_M"; transcript_id "STRG.78913.1+chr9:39937777-39937836_F:1_P:0_M";
chr18	GTF2FASTA	transcript	36679609	36681722	1000	+	.	gene_id "STRG.27387.2+chr18:36679609-36681722_F:1_P:3_M"; transcript_id "STRG.27387.2+chr18:36679609-36681722_F:1_P:3_M";
chr18	GTF2FASTA	exon	36679609	36679623	1000	+	.	gene_id "STRG.27387.2+chr18:36679609-36681722_F:1_P:3_M"; transcript_id "STRG.27387.2+chr18:36679609-36681722_F:1_P:3_M";
chr18	GTF2FASTA	exon	36680516	36680614	1000	+	.	gene_id "STRG.27387.2+chr18:36679609-36681722_F:1_P:3_M"; transcript_id "STRG.27387.2+chr18:36679609-36681722_F:1_P:3_M";
chr18	GTF2FASTA	exon	36681528	36681722	1000	+	.	gene_id "STRG.27387.2+chr18:36679609-36681722_F:1_P:3_M"; transcript_id "STRG.27387.2+chr18:36679609-36681722_F:1_P:3_M";
chr2	GTF2FASTA	transcript	32578772	32578873	1000	+	.	gene_id "STRG.43714.3+chr2:32578772-32578873_F:2_P:0_M"; transcript_id "STRG.43714.3+chr2:32578772-32578873_F:2_P:0_M";
chr2	GTF2FASTA	exon	32578772	32578873	1000	+	.	gene_id "STRG.43714.3+chr2:32578772-32578873_F:2_P:0_M"; transcript_id "STRG.43714.3+chr2:32578772-32578873_F:2_P:0_M";
chr2	GTF2FASTA	transcript	37575384	37575458	1000	-	.	gene_id "STRG.43848.1-chr2:37575384-37575458_F:2_P:182_M"; transcript_id "STRG.43848.1-chr2:37575384-37575458_F:2_P:182_M";
chr2	GTF2FASTA	exon	37575384	37575458	1000	-	.	gene_id "STRG.43848.1-chr2:37575384-37575458_F:2_P:182_M"; transcript_id "STRG.43848.1-chr2:37575384-37575458_F:2_P:182_M";
chr8	GTF2FASTA	transcript	34068505	34068531	1000	-	.	gene_id "STRG.74512.1-chr8:34068505-34068531_F:0_P:0_M"; transcript_id "STRG.74512.1-chr8:34068505-34068531_F:0_P:0_M";
chr8	GTF2FASTA	exon	34068505	34068531	1000	-	.	gene_id "STRG.74512.1-chr8:34068505-34068531_F:0_P:0_M"; transcript_id "STRG.74512.1-chr8:34068505-34068531_F:0_P:0_M";
chr5	GTF2FASTA	transcript	34317189	34317371	1000	+	.	gene_id "STRG.49597.1+chr5:34317189-34317371_F:0_P:3_M"; transcript_id "STRG.49597.1+chr5:34317189-34317371_F:0_P:3_M";
chr5	GTF2FASTA	exon	34317189	34317371	1000	+	.	gene_id "STRG.49597.1+chr5:34317189-34317371_F:0_P:3_M"; transcript_id "STRG.49597.1+chr5:34317189-34317371_F:0_P:3_M";
chr1	GTF2FASTA	transcript	177001407	177001487	1000	-	.	gene_id "STRG.41835.9-chr1:177001407-177001487_F:2_P:262_M"; transcript_id "STRG.41835.9-chr1:177001407-177001487_F:2_P:262_M";
chr1	GTF2FASTA	exon	177001407	177001487	1000	-	.	gene_id "STRG.41835.9-chr1:177001407-177001487_F:2_P:262_M"; transcript_id "STRG.41835.9-chr1:177001407-177001487_F:2_P:262_M";
chr7	GTF2FASTA	transcript	105726115	105726390	1000	+	.	gene_id "STRG.59556.1+chr7:105726115-105726390_F:1_P:15_M"; transcript_id "STRG.59556.1+chr7:105726115-105726390_F:1_P:15_M";
chr7	GTF2FASTA	exon	105726115	105726390	1000	+	.	gene_id "STRG.59556.1+chr7:105726115-105726390_F:1_P:15_M"; transcript_id "STRG.59556.1+chr7:105726115-105726390_F:1_P:15_M";
chr9	GTF2FASTA	transcript	96540894	96540977	1000	-	.	gene_id "STRG.81335.1-chr9:96540894-96540977_F:2_P:30_M"; transcript_id "STRG.81335.1-chr9:96540894-96540977_F:2_P:30_M";
chr9	GTF2FASTA	exon	96540894	96540977	1000	-	.	gene_id "STRG.81335.1-chr9:96540894-96540977_F:2_P:30_M"; transcript_id "STRG.81335.1-chr9:96540894-96540977_F:2_P:30_M";
chr7	GTF2FASTA	transcript	27990032	27990148	1000	+	.	gene_id "STRG.69602.3+chr7:27990032-27990148_F:1_P:147_M"; transcript_id "STRG.69602.3+chr7:27990032-27990148_F:1_P:147_M";
chr7	GTF2FASTA	exon	27990032	27990148	1000	+	.	gene_id "STRG.69602.3+chr7:27990032-27990148_F:1_P:147_M"; transcript_id "STRG.69602.3+chr7:27990032-27990148_F:1_P:147_M";
chrX	GTF2FASTA	transcript	153723700	153723903	1000	+	.	gene_id "STRG.85626.1+chrX:153723700-153723903_F:1_P:2_M"; transcript_id "STRG.85626.1+chrX:153723700-153723903_F:1_P:2_M";
chrX	GTF2FASTA	exon	153723700	153723903	1000	+	.	gene_id "STRG.85626.1+chrX:153723700-153723903_F:1_P:2_M"; transcript_id "STRG.85626.1+chrX:153723700-153723903_F:1_P:2_M";
chr4	GTF2FASTA	transcript	44072929	44072985	1000	-	.	gene_id "STRG.54926.3-chr4:44072929-44072985_F:0_P:0_M"; transcript_id "STRG.54926.3-chr4:44072929-44072985_F:0_P:0_M";
chr4	GTF2FASTA	exon	44072929	44072985	1000	-	.	gene_id "STRG.54926.3-chr4:44072929-44072985_F:0_P:0_M"; transcript_id "STRG.54926.3-chr4:44072929-44072985_F:0_P:0_M";
chrX	GTF2FASTA	transcript	152433002	152433313	1000	+	.	gene_id "STRG.85561.1+chrX:152433002-152433313_F:2_P:0_M"; transcript_id "STRG.85561.1+chrX:152433002-152433313_F:2_P:0_M";
chrX	GTF2FASTA	exon	152433002	152433313	1000	+	.	gene_id "STRG.85561.1+chrX:152433002-152433313_F:2_P:0_M"; transcript_id "STRG.85561.1+chrX:152433002-152433313_F:2_P:0_M";
chrX	GTF2FASTA	transcript	8047229	8047396	1000	+	.	gene_id "STRG.69898.1+chrX:8047229-8047396_F:2_P:0_M"; transcript_id "STRG.69898.1+chrX:8047229-8047396_F:2_P:0_M";
chrX	GTF2FASTA	exon	8047229	8047396	1000	+	.	gene_id "STRG.69898.1+chrX:8047229-8047396_F:2_P:0_M"; transcript_id "STRG.69898.1+chrX:8047229-8047396_F:2_P:0_M";
chr3	GTF2FASTA	transcript	33809997	33810032	1000	-	.	gene_id "STRG.49461.1-chr3:33809997-33810032_F:1_P:152_M"; transcript_id "STRG.49461.1-chr3:33809997-33810032_F:1_P:152_M";
chr3	GTF2FASTA	exon	33809997	33810032	1000	-	.	gene_id "STRG.49461.1-chr3:33809997-33810032_F:1_P:152_M"; transcript_id "STRG.49461.1-chr3:33809997-33810032_F:1_P:152_M";
chr4	GTF2FASTA	transcript	69925633	69926079	1000	-	.	gene_id "STRG.55642.1-chr4:69925633-69926079_F:0_P:1_M"; transcript_id "STRG.55642.1-chr4:69925633-69926079_F:0_P:1_M";
chr4	GTF2FASTA	exon	69925633	69926079	1000	-	.	gene_id "STRG.55642.1-chr4:69925633-69926079_F:0_P:1_M"; transcript_id "STRG.55642.1-chr4:69925633-69926079_F:0_P:1_M";
chr7	GTF2FASTA	transcript	45024117	45024242	1000	-	.	gene_id "STRG.70577.3-chr7:45024117-45024242_F:0_P:140_M"; transcript_id "STRG.70577.3-chr7:45024117-45024242_F:0_P:140_M";
chr7	GTF2FASTA	exon	45024117	45024242	1000	-	.	gene_id "STRG.70577.3-chr7:45024117-45024242_F:0_P:140_M"; transcript_id "STRG.70577.3-chr7:45024117-45024242_F:0_P:140_M";
chr3	GTF2FASTA	transcript	89970237	89970383	1000	+	.	gene_id "STRG.51429.1+chr3:89970237-89970383_F:0_P:43_M"; transcript_id "STRG.51429.1+chr3:89970237-89970383_F:0_P:43_M";
chr3	GTF2FASTA	exon	89970237	89970383	1000	+	.	gene_id "STRG.51429.1+chr3:89970237-89970383_F:0_P:43_M"; transcript_id "STRG.51429.1+chr3:89970237-89970383_F:0_P:43_M";
chr17	GTF2FASTA	transcript	5837015	5837176	1000	+	.	gene_id "STRG.27776.2+chr17:5837015-5837176_F:2_P:0_M"; transcript_id "STRG.27776.2+chr17:5837015-5837176_F:2_P:0_M";
chr17	GTF2FASTA	exon	5837015	5837176	1000	+	.	gene_id "STRG.27776.2+chr17:5837015-5837176_F:2_P:0_M"; transcript_id "STRG.27776.2+chr17:5837015-5837176_F:2_P:0_M";
chr11	GTF2FASTA	transcript	115912128	115912178	1000	-	.	gene_id "STRG.9436.3-chr11:115912128-115912178_F:1_P:104_M"; transcript_id "STRG.9436.3-chr11:115912128-115912178_F:1_P:104_M";
chr11	GTF2FASTA	exon	115912128	115912178	1000	-	.	gene_id "STRG.9436.3-chr11:115912128-115912178_F:1_P:104_M"; transcript_id "STRG.9436.3-chr11:115912128-115912178_F:1_P:104_M";
chr14	GTF2FASTA	transcript	70180987	70181232	1000	+	.	gene_id "STRG.20002.1+chr14:70180987-70181232_F:1_P:6_M"; transcript_id "STRG.20002.1+chr14:70180987-70181232_F:1_P:6_M";
chr14	GTF2FASTA	exon	70180987	70181232	1000	+	.	gene_id "STRG.20002.1+chr14:70180987-70181232_F:1_P:6_M"; transcript_id "STRG.20002.1+chr14:70180987-70181232_F:1_P:6_M";
chr1	GTF2FASTA	transcript	36560085	36560387	1000	-	.	gene_id "STRG.37130.6-chr1:36560085-36560387_F:0_P:38_M"; transcript_id "STRG.37130.6-chr1:36560085-36560387_F:0_P:38_M";
chr1	GTF2FASTA	exon	36560085	36560387	1000	-	.	gene_id "STRG.37130.6-chr1:36560085-36560387_F:0_P:38_M"; transcript_id "STRG.37130.6-chr1:36560085-36560387_F:0_P:38_M";
chr5	GTF2FASTA	transcript	120809336	120809386	1000	-	.	gene_id "STRG.62586.5-chr5:120809336-120809386_F:1_P:41_M"; transcript_id "STRG.62586.5-chr5:120809336-120809386_F:1_P:41_M";
chr5	GTF2FASTA	exon	120809336	120809386	1000	-	.	gene_id "STRG.62586.5-chr5:120809336-120809386_F:1_P:41_M"; transcript_id "STRG.62586.5-chr5:120809336-120809386_F:1_P:41_M";
chrX	GTF2FASTA	transcript	152277804	152277905	1000	+	.	gene_id "STRG.85549.1+chrX:152277804-152277905_F:2_P:146_M"; transcript_id "STRG.85549.1+chrX:152277804-152277905_F:2_P:146_M";
chrX	GTF2FASTA	exon	152277804	152277905	1000	+	.	gene_id "STRG.85549.1+chrX:152277804-152277905_F:2_P:146_M"; transcript_id "STRG.85549.1+chrX:152277804-152277905_F:2_P:146_M";
chr11	GTF2FASTA	transcript	3688130	3688258	1000	+	.	gene_id "STRG.5172.1+chr11:3688130-3688258_F:0_P:244_M"; transcript_id "STRG.5172.1+chr11:3688130-3688258_F:0_P:244_M";
chr11	GTF2FASTA	exon	3688130	3688258	1000	+	.	gene_id "STRG.5172.1+chr11:3688130-3688258_F:0_P:244_M"; transcript_id "STRG.5172.1+chr11:3688130-3688258_F:0_P:244_M";
chr2	GTF2FASTA	transcript	166500276	166500557	1000	-	.	gene_id "STRG.48061.1-chr2:166500276-166500557_F:2_P:8_M"; transcript_id "STRG.48061.1-chr2:166500276-166500557_F:2_P:8_M";
chr2	GTF2FASTA	exon	166500276	166500557	1000	-	.	gene_id "STRG.48061.1-chr2:166500276-166500557_F:2_P:8_M"; transcript_id "STRG.48061.1-chr2:166500276-166500557_F:2_P:8_M";
chr1	GTF2FASTA	transcript	72582833	72582886	1000	+	.	gene_id "STRG.32318.1+chr1:72582833-72582886_F:2_P:2_M"; transcript_id "STRG.32318.1+chr1:72582833-72582886_F:2_P:2_M";
chr1	GTF2FASTA	exon	72582833	72582886	1000	+	.	gene_id "STRG.32318.1+chr1:72582833-72582886_F:2_P:2_M"; transcript_id "STRG.32318.1+chr1:72582833-72582886_F:2_P:2_M";
chr5	GTF2FASTA	transcript	22724578	22724691	1000	-	.	gene_id "STRG.59521.1-chr5:22724578-22724691_F:0_P:17_M"; transcript_id "STRG.59521.1-chr5:22724578-22724691_F:0_P:17_M";
chr5	GTF2FASTA	exon	22724578	22724691	1000	-	.	gene_id "STRG.59521.1-chr5:22724578-22724691_F:0_P:17_M"; transcript_id "STRG.59521.1-chr5:22724578-22724691_F:0_P:17_M";
chr8	GTF2FASTA	transcript	64850994	64851038	1000	+	.	gene_id "STRG.75248.1+chr8:64850994-64851038_F:0_P:4_M"; transcript_id "STRG.75248.1+chr8:64850994-64851038_F:0_P:4_M";
chr8	GTF2FASTA	exon	64850994	64851038	1000	+	.	gene_id "STRG.75248.1+chr8:64850994-64851038_F:0_P:4_M"; transcript_id "STRG.75248.1+chr8:64850994-64851038_F:0_P:4_M";
chr1	GTF2FASTA	transcript	128520712	128521158	1000	-	.	gene_id "STRG.40119.1-chr1:128520712-128521158_F:0_P:8_M"; transcript_id "STRG.40119.1-chr1:128520712-128521158_F:0_P:8_M";
chr1	GTF2FASTA	exon	128520712	128521158	1000	-	.	gene_id "STRG.40119.1-chr1:128520712-128521158_F:0_P:8_M"; transcript_id "STRG.40119.1-chr1:128520712-128521158_F:0_P:8_M";
chr11	GTF2FASTA	transcript	69917718	69917792	1000	+	.	gene_id "STRG.7409.6+chr11:69917718-69917792_F:2_P:11_M"; transcript_id "STRG.7409.6+chr11:69917718-69917792_F:2_P:11_M";
chr11	GTF2FASTA	exon	69917718	69917792	1000	+	.	gene_id "STRG.7409.6+chr11:69917718-69917792_F:2_P:11_M"; transcript_id "STRG.7409.6+chr11:69917718-69917792_F:2_P:11_M";
chr10	GTF2FASTA	transcript	9971960	9972022	1000	+	.	gene_id "STRG.391.1+chr10:9971960-9972022_F:2_P:1_M"; transcript_id "STRG.391.1+chr10:9971960-9972022_F:2_P:1_M";
chr10	GTF2FASTA	exon	9971960	9972022	1000	+	.	gene_id "STRG.391.1+chr10:9971960-9972022_F:2_P:1_M"; transcript_id "STRG.391.1+chr10:9971960-9972022_F:2_P:1_M";
chr5	GTF2FASTA	transcript	34481917	34482213	1000	-	.	gene_id "STRG.60124.2-chr5:34481917-34482213_F:2_P:298_M"; transcript_id "STRG.60124.2-chr5:34481917-34482213_F:2_P:298_M";
chr5	GTF2FASTA	exon	34481917	34482213	1000	-	.	gene_id "STRG.60124.2-chr5:34481917-34482213_F:2_P:298_M"; transcript_id "STRG.60124.2-chr5:34481917-34482213_F:2_P:298_M";
chr5	GTF2FASTA	transcript	34634243	34634344	1000	+	.	gene_id "STRG.60126.4+chr5:34634243-34634344_F:2_P:11_M"; transcript_id "STRG.60126.4+chr5:34634243-34634344_F:2_P:11_M";
chr5	GTF2FASTA	exon	34634243	34634344	1000	+	.	gene_id "STRG.60126.4+chr5:34634243-34634344_F:2_P:11_M"; transcript_id "STRG.60126.4+chr5:34634243-34634344_F:2_P:11_M";
chr12	GTF2FASTA	transcript	13753138	13753353	1000	-	.	gene_id "STRG.10263.1-chr12:13753138-13753353_F:2_P:0_M"; transcript_id "STRG.10263.1-chr12:13753138-13753353_F:2_P:0_M";
chr12	GTF2FASTA	exon	13753138	13753353	1000	-	.	gene_id "STRG.10263.1-chr12:13753138-13753353_F:2_P:0_M"; transcript_id "STRG.10263.1-chr12:13753138-13753353_F:2_P:0_M";
chr6	GTF2FASTA	transcript	59343255	59343305	1000	+	.	gene_id "STRG.65862.4+chr6:59343255-59343305_F:0_P:29_M"; transcript_id "STRG.65862.4+chr6:59343255-59343305_F:0_P:29_M";
chr6	GTF2FASTA	exon	59343255	59343305	1000	+	.	gene_id "STRG.65862.4+chr6:59343255-59343305_F:0_P:29_M"; transcript_id "STRG.65862.4+chr6:59343255-59343305_F:0_P:29_M";
chr17	GTF2FASTA	transcript	27559569	27562488	1000	+	.	gene_id "STRG.28904.1+chr17:27559569-27562488_F:0_P:2_M"; transcript_id "STRG.28904.1+chr17:27559569-27562488_F:0_P:2_M";
chr17	GTF2FASTA	exon	27559569	27559670	1000	+	.	gene_id "STRG.28904.1+chr17:27559569-27562488_F:0_P:2_M"; transcript_id "STRG.28904.1+chr17:27559569-27562488_F:0_P:2_M";
chr17	GTF2FASTA	exon	27560928	27561011	1000	+	.	gene_id "STRG.28904.1+chr17:27559569-27562488_F:0_P:2_M"; transcript_id "STRG.28904.1+chr17:27559569-27562488_F:0_P:2_M";
chr17	GTF2FASTA	exon	27561461	27561511	1000	+	.	gene_id "STRG.28904.1+chr17:27559569-27562488_F:0_P:2_M"; transcript_id "STRG.28904.1+chr17:27559569-27562488_F:0_P:2_M";
chr17	GTF2FASTA	exon	27562441	27562488	1000	+	.	gene_id "STRG.28904.1+chr17:27559569-27562488_F:0_P:2_M"; transcript_id "STRG.28904.1+chr17:27559569-27562488_F:0_P:2_M";
chr8	GTF2FASTA	transcript	82755530	82755697	1000	+	.	gene_id "STRG.75439.1+chr8:82755530-82755697_F:2_P:7_M"; transcript_id "STRG.75439.1+chr8:82755530-82755697_F:2_P:7_M";
chr8	GTF2FASTA	exon	82755530	82755697	1000	+	.	gene_id "STRG.75439.1+chr8:82755530-82755697_F:2_P:7_M"; transcript_id "STRG.75439.1+chr8:82755530-82755697_F:2_P:7_M";
chr3	GTF2FASTA	transcript	123504076	123504132	1000	-	.	gene_id "STRG.52586.1-chr3:123504076-123504132_F:0_P:53_M"; transcript_id "STRG.52586.1-chr3:123504076-123504132_F:0_P:53_M";
chr3	GTF2FASTA	exon	123504076	123504132	1000	-	.	gene_id "STRG.52586.1-chr3:123504076-123504132_F:0_P:53_M"; transcript_id "STRG.52586.1-chr3:123504076-123504132_F:0_P:53_M";
chr9	GTF2FASTA	transcript	44123704	44124944	1000	-	.	gene_id "STRG.79149.1-chr9:44123704-44124944_F:0_P:32_M"; transcript_id "STRG.79149.1-chr9:44123704-44124944_F:0_P:32_M";
chr9	GTF2FASTA	exon	44123704	44123727	1000	-	.	gene_id "STRG.79149.1-chr9:44123704-44124944_F:0_P:32_M"; transcript_id "STRG.79149.1-chr9:44123704-44124944_F:0_P:32_M";
chr9	GTF2FASTA	exon	44124876	44124944	1000	-	.	gene_id "STRG.79149.1-chr9:44123704-44124944_F:0_P:32_M"; transcript_id "STRG.79149.1-chr9:44123704-44124944_F:0_P:32_M";
chr9	GTF2FASTA	transcript	37647477	37647647	1000	+	.	gene_id "STRG.78900.1+chr9:37647477-37647647_F:2_P:74_M"; transcript_id "STRG.78900.1+chr9:37647477-37647647_F:2_P:74_M";
chr9	GTF2FASTA	exon	37647477	37647647	1000	+	.	gene_id "STRG.78900.1+chr9:37647477-37647647_F:2_P:74_M"; transcript_id "STRG.78900.1+chr9:37647477-37647647_F:2_P:74_M";
chr6	GTF2FASTA	transcript	7866472	7866516	1000	+	.	gene_id "STRG.64145.1+chr6:7866472-7866516_F:2_P:9_M"; transcript_id "STRG.64145.1+chr6:7866472-7866516_F:2_P:9_M";
chr6	GTF2FASTA	exon	7866472	7866516	1000	+	.	gene_id "STRG.64145.1+chr6:7866472-7866516_F:2_P:9_M"; transcript_id "STRG.64145.1+chr6:7866472-7866516_F:2_P:9_M";
chr8	GTF2FASTA	transcript	116571716	116571823	1000	-	.	gene_id "STRG.76839.1-chr8:116571716-116571823_F:2_P:57_M"; transcript_id "STRG.76839.1-chr8:116571716-116571823_F:2_P:57_M";
chr8	GTF2FASTA	exon	116571716	116571823	1000	-	.	gene_id "STRG.76839.1-chr8:116571716-116571823_F:2_P:57_M"; transcript_id "STRG.76839.1-chr8:116571716-116571823_F:2_P:57_M";
chr2	GTF2FASTA	transcript	113500861	113500956	1000	-	.	gene_id "STRG.45795.1-chr2:113500861-113500956_F:0_P:88_M"; transcript_id "STRG.45795.1-chr2:113500861-113500956_F:0_P:88_M";
chr2	GTF2FASTA	exon	113500861	113500956	1000	-	.	gene_id "STRG.45795.1-chr2:113500861-113500956_F:0_P:88_M"; transcript_id "STRG.45795.1-chr2:113500861-113500956_F:0_P:88_M";
chr1	GTF2FASTA	transcript	72958975	72959031	1000	+	.	gene_id "STRG.38351.1+chr1:72958975-72959031_F:1_P:0_M"; transcript_id "STRG.38351.1+chr1:72958975-72959031_F:1_P:0_M";
chr1	GTF2FASTA	exon	72958975	72959031	1000	+	.	gene_id "STRG.38351.1+chr1:72958975-72959031_F:1_P:0_M"; transcript_id "STRG.38351.1+chr1:72958975-72959031_F:1_P:0_M";
chr4	GTF2FASTA	transcript	119527833	119527856	1000	+	.	gene_id "STRG.57038.1+chr4:119527833-119527856_F:0_P:17_M"; transcript_id "STRG.57038.1+chr4:119527833-119527856_F:0_P:17_M";
chr4	GTF2FASTA	exon	119527833	119527856	1000	+	.	gene_id "STRG.57038.1+chr4:119527833-119527856_F:0_P:17_M"; transcript_id "STRG.57038.1+chr4:119527833-119527856_F:0_P:17_M";
chr17	GTF2FASTA	transcript	56565394	56565474	1000	+	.	gene_id "STRG.30218.1+chr17:56565394-56565474_F:1_P:174_M"; transcript_id "STRG.30218.1+chr17:56565394-56565474_F:1_P:174_M";
chr17	GTF2FASTA	exon	56565394	56565474	1000	+	.	gene_id "STRG.30218.1+chr17:56565394-56565474_F:1_P:174_M"; transcript_id "STRG.30218.1+chr17:56565394-56565474_F:1_P:174_M";
chr6	GTF2FASTA	transcript	61175408	61175428	1000	-	.	gene_id "STRG.65842.1-chr6:61175408-61175428_F:1_P:41_M"; transcript_id "STRG.65842.1-chr6:61175408-61175428_F:1_P:41_M";
chr6	GTF2FASTA	exon	61175408	61175428	1000	-	.	gene_id "STRG.65842.1-chr6:61175408-61175428_F:1_P:41_M"; transcript_id "STRG.65842.1-chr6:61175408-61175428_F:1_P:41_M";
chr19	GTF2FASTA	transcript	11899904	11900011	1000	+	.	gene_id "STRG.34585.2+chr19:11899904-11900011_F:2_P:78_M"; transcript_id "STRG.34585.2+chr19:11899904-11900011_F:2_P:78_M";
chr19	GTF2FASTA	exon	11899904	11900011	1000	+	.	gene_id "STRG.34585.2+chr19:11899904-11900011_F:2_P:78_M"; transcript_id "STRG.34585.2+chr19:11899904-11900011_F:2_P:78_M";
chr7	GTF2FASTA	transcript	16607710	16607877	1000	+	.	gene_id "STRG.69135.1+chr7:16607710-16607877_F:1_P:18_M"; transcript_id "STRG.69135.1+chr7:16607710-16607877_F:1_P:18_M";
chr7	GTF2FASTA	exon	16607710	16607877	1000	+	.	gene_id "STRG.69135.1+chr7:16607710-16607877_F:1_P:18_M"; transcript_id "STRG.69135.1+chr7:16607710-16607877_F:1_P:18_M";
chr9	GTF2FASTA	transcript	99386059	99386085	1000	-	.	gene_id "STRG.81442.1-chr9:99386059-99386085_F:2_P:28_M"; transcript_id "STRG.81442.1-chr9:99386059-99386085_F:2_P:28_M";
chr9	GTF2FASTA	exon	99386059	99386085	1000	-	.	gene_id "STRG.81442.1-chr9:99386059-99386085_F:2_P:28_M"; transcript_id "STRG.81442.1-chr9:99386059-99386085_F:2_P:28_M";
chr3	GTF2FASTA	transcript	88158788	88159093	1000	+	.	gene_id "STRG.51267.5+chr3:88158788-88159093_F:2_P:142_M"; transcript_id "STRG.51267.5+chr3:88158788-88159093_F:2_P:142_M";
chr3	GTF2FASTA	exon	88158788	88159093	1000	+	.	gene_id "STRG.51267.5+chr3:88158788-88159093_F:2_P:142_M"; transcript_id "STRG.51267.5+chr3:88158788-88159093_F:2_P:142_M";
chr17	GTF2FASTA	transcript	22338377	22338445	1000	+	.	gene_id "STRG.28523.8+chr17:22338377-22338445_F:2_P:3_M"; transcript_id "STRG.28523.8+chr17:22338377-22338445_F:2_P:3_M";
chr17	GTF2FASTA	exon	22338377	22338445	1000	+	.	gene_id "STRG.28523.8+chr17:22338377-22338445_F:2_P:3_M"; transcript_id "STRG.28523.8+chr17:22338377-22338445_F:2_P:3_M";
chrX	GTF2FASTA	transcript	120161097	120161360	1000	+	.	gene_id "STRG.84874.1+chrX:120161097-120161360_F:0_P:0_M"; transcript_id "STRG.84874.1+chrX:120161097-120161360_F:0_P:0_M";
chrX	GTF2FASTA	exon	120161097	120161360	1000	+	.	gene_id "STRG.84874.1+chrX:120161097-120161360_F:0_P:0_M"; transcript_id "STRG.84874.1+chrX:120161097-120161360_F:0_P:0_M";
chr1	GTF2FASTA	transcript	163179866	163179919	1000	+	.	gene_id "STRG.41340.1+chr1:163179866-163179919_F:2_P:12_M"; transcript_id "STRG.41340.1+chr1:163179866-163179919_F:2_P:12_M";
chr1	GTF2FASTA	exon	163179866	163179919	1000	+	.	gene_id "STRG.41340.1+chr1:163179866-163179919_F:2_P:12_M"; transcript_id "STRG.41340.1+chr1:163179866-163179919_F:2_P:12_M";
chr1	GTF2FASTA	transcript	111811634	111811831	1000	+	.	gene_id "STRG.39702.1+chr1:111811634-111811831_F:2_P:18_M"; transcript_id "STRG.39702.1+chr1:111811634-111811831_F:2_P:18_M";
chr1	GTF2FASTA	exon	111811634	111811831	1000	+	.	gene_id "STRG.39702.1+chr1:111811634-111811831_F:2_P:18_M"; transcript_id "STRG.39702.1+chr1:111811634-111811831_F:2_P:18_M";
chr2	GTF2FASTA	transcript	20748806	20748928	1000	-	.	gene_id "STRG.35471.1-chr2:20748806-20748928_F:1_P:10_M"; transcript_id "STRG.35471.1-chr2:20748806-20748928_F:1_P:10_M";
chr2	GTF2FASTA	exon	20748806	20748928	1000	-	.	gene_id "STRG.35471.1-chr2:20748806-20748928_F:1_P:10_M"; transcript_id "STRG.35471.1-chr2:20748806-20748928_F:1_P:10_M";
chrX	GTF2FASTA	transcript	103481815	103481868	1000	+	.	gene_id "STRG.84623.2+chrX:103481815-103481868_F:2_P:154_M"; transcript_id "STRG.84623.2+chrX:103481815-103481868_F:2_P:154_M";
chrX	GTF2FASTA	exon	103481815	103481868	1000	+	.	gene_id "STRG.84623.2+chrX:103481815-103481868_F:2_P:154_M"; transcript_id "STRG.84623.2+chrX:103481815-103481868_F:2_P:154_M";
chr11	GTF2FASTA	transcript	99678438	99678836	1000	+	.	gene_id "STRG.8505.1+chr11:99678438-99678836_F:0_P:0_M"; transcript_id "STRG.8505.1+chr11:99678438-99678836_F:0_P:0_M";
chr11	GTF2FASTA	exon	99678438	99678836	1000	+	.	gene_id "STRG.8505.1+chr11:99678438-99678836_F:0_P:0_M"; transcript_id "STRG.8505.1+chr11:99678438-99678836_F:0_P:0_M";
chr9	GTF2FASTA	transcript	71483776	71485905	1000	-	.	gene_id "STRG.80331.1-chr9:71483776-71485905_F:0_P:0_M"; transcript_id "STRG.80331.1-chr9:71483776-71485905_F:0_P:0_M";
chr9	GTF2FASTA	exon	71483776	71483805	1000	-	.	gene_id "STRG.80331.1-chr9:71483776-71485905_F:0_P:0_M"; transcript_id "STRG.80331.1-chr9:71483776-71485905_F:0_P:0_M";
chr9	GTF2FASTA	exon	71485684	71485905	1000	-	.	gene_id "STRG.80331.1-chr9:71483776-71485905_F:0_P:0_M"; transcript_id "STRG.80331.1-chr9:71483776-71485905_F:0_P:0_M";
chr2	GTF2FASTA	transcript	24564103	24564237	1000	+	.	gene_id "STRG.43134.1+chr2:24564103-24564237_F:1_P:10_M"; transcript_id "STRG.43134.1+chr2:24564103-24564237_F:1_P:10_M";
chr2	GTF2FASTA	exon	24564103	24564237	1000	+	.	gene_id "STRG.43134.1+chr2:24564103-24564237_F:1_P:10_M"; transcript_id "STRG.43134.1+chr2:24564103-24564237_F:1_P:10_M";
chr2	GTF2FASTA	transcript	35979958	35980095	1000	-	.	gene_id "STRG.43813.1-chr2:35979958-35980095_F:0_P:7_M"; transcript_id "STRG.43813.1-chr2:35979958-35980095_F:0_P:7_M";
chr2	GTF2FASTA	exon	35979958	35980095	1000	-	.	gene_id "STRG.43813.1-chr2:35979958-35980095_F:0_P:7_M"; transcript_id "STRG.43813.1-chr2:35979958-35980095_F:0_P:7_M";
chr5	GTF2FASTA	transcript	118847721	118847780	1000	-	.	gene_id "STRG.62381.1-chr5:118847721-118847780_F:2_P:0_M"; transcript_id "STRG.62381.1-chr5:118847721-118847780_F:2_P:0_M";
chr5	GTF2FASTA	exon	118847721	118847780	1000	-	.	gene_id "STRG.62381.1-chr5:118847721-118847780_F:2_P:0_M"; transcript_id "STRG.62381.1-chr5:118847721-118847780_F:2_P:0_M";
chr10	GTF2FASTA	transcript	80534178	80534450	1000	-	.	gene_id "STRG.3194.1-chr10:80534178-80534450_F:2_P:1_M"; transcript_id "STRG.3194.1-chr10:80534178-80534450_F:2_P:1_M";
chr10	GTF2FASTA	exon	80534178	80534226	1000	-	.	gene_id "STRG.3194.1-chr10:80534178-80534450_F:2_P:1_M"; transcript_id "STRG.3194.1-chr10:80534178-80534450_F:2_P:1_M";
chr10	GTF2FASTA	exon	80534443	80534450	1000	-	.	gene_id "STRG.3194.1-chr10:80534178-80534450_F:2_P:1_M"; transcript_id "STRG.3194.1-chr10:80534178-80534450_F:2_P:1_M";
chr8	GTF2FASTA	transcript	128748610	128748723	1000	-	.	gene_id "STRG.77684.2-chr8:128748610-128748723_F:0_P:102_M"; transcript_id "STRG.77684.2-chr8:128748610-128748723_F:0_P:102_M";
chr8	GTF2FASTA	exon	128748610	128748723	1000	-	.	gene_id "STRG.77684.2-chr8:128748610-128748723_F:0_P:102_M"; transcript_id "STRG.77684.2-chr8:128748610-128748723_F:0_P:102_M";
chr13	GTF2FASTA	transcript	60127034	60127084	1000	+	.	gene_id "STRG.15737.1+chr13:60127034-60127084_F:2_P:6_M"; transcript_id "STRG.15737.1+chr13:60127034-60127084_F:2_P:6_M";
chr13	GTF2FASTA	exon	60127034	60127084	1000	+	.	gene_id "STRG.15737.1+chr13:60127034-60127084_F:2_P:6_M"; transcript_id "STRG.15737.1+chr13:60127034-60127084_F:2_P:6_M";
chr8	GTF2FASTA	transcript	23257381	23257611	1000	-	.	gene_id "STRG.74252.3-chr8:23257381-23257611_F:0_P:68_M"; transcript_id "STRG.74252.3-chr8:23257381-23257611_F:0_P:68_M";
chr8	GTF2FASTA	exon	23257381	23257611	1000	-	.	gene_id "STRG.74252.3-chr8:23257381-23257611_F:0_P:68_M"; transcript_id "STRG.74252.3-chr8:23257381-23257611_F:0_P:68_M";
chr14	GTF2FASTA	transcript	93195372	93195575	1000	-	.	gene_id "STRG.20455.1-chr14:93195372-93195575_F:2_P:0_M"; transcript_id "STRG.20455.1-chr14:93195372-93195575_F:2_P:0_M";
chr14	GTF2FASTA	exon	93195372	93195575	1000	-	.	gene_id "STRG.20455.1-chr14:93195372-93195575_F:2_P:0_M"; transcript_id "STRG.20455.1-chr14:93195372-93195575_F:2_P:0_M";
chr2	GTF2FASTA	transcript	120602879	120602917	1000	+	.	gene_id "STRG.46284.2+chr2:120602879-120602917_F:1_P:63_M"; transcript_id "STRG.46284.2+chr2:120602879-120602917_F:1_P:63_M";
chr2	GTF2FASTA	exon	120602879	120602917	1000	+	.	gene_id "STRG.46284.2+chr2:120602879-120602917_F:1_P:63_M"; transcript_id "STRG.46284.2+chr2:120602879-120602917_F:1_P:63_M";
chr14	GTF2FASTA	transcript	75415213	75415251	1000	+	.	gene_id "STRG.17200.1+chr14:75415213-75415251_F:1_P:0_M"; transcript_id "STRG.17200.1+chr14:75415213-75415251_F:1_P:0_M";
chr14	GTF2FASTA	exon	75415213	75415251	1000	+	.	gene_id "STRG.17200.1+chr14:75415213-75415251_F:1_P:0_M"; transcript_id "STRG.17200.1+chr14:75415213-75415251_F:1_P:0_M";
chr16	GTF2FASTA	transcript	31253652	31253684	1000	-	.	gene_id "STRG.25870.1-chr16:31253652-31253684_F:0_P:26_M"; transcript_id "STRG.25870.1-chr16:31253652-31253684_F:0_P:26_M";
chr16	GTF2FASTA	exon	31253652	31253684	1000	-	.	gene_id "STRG.25870.1-chr16:31253652-31253684_F:0_P:26_M"; transcript_id "STRG.25870.1-chr16:31253652-31253684_F:0_P:26_M";
chr5	GTF2FASTA	transcript	34766794	34766907	1000	-	.	gene_id "STRG.60139.1-chr5:34766794-34766907_F:0_P:41_M"; transcript_id "STRG.60139.1-chr5:34766794-34766907_F:0_P:41_M";
chr5	GTF2FASTA	exon	34766794	34766907	1000	-	.	gene_id "STRG.60139.1-chr5:34766794-34766907_F:0_P:41_M"; transcript_id "STRG.60139.1-chr5:34766794-34766907_F:0_P:41_M";
chr1	GTF2FASTA	transcript	15067073	15067390	1000	+	.	gene_id "STRG.36491.1+chr1:15067073-15067390_F:2_P:1_M"; transcript_id "STRG.36491.1+chr1:15067073-15067390_F:2_P:1_M";
chr1	GTF2FASTA	exon	15067073	15067390	1000	+	.	gene_id "STRG.36491.1+chr1:15067073-15067390_F:2_P:1_M"; transcript_id "STRG.36491.1+chr1:15067073-15067390_F:2_P:1_M";
chr9	GTF2FASTA	transcript	71483776	71485905	1000	-	.	gene_id "STRG.80331.1-chr9:71483776-71485905_F:0_P:0_M"; transcript_id "STRG.80331.1-chr9:71483776-71485905_F:0_P:0_M";
chr9	GTF2FASTA	exon	71483776	71483805	1000	-	.	gene_id "STRG.80331.1-chr9:71483776-71485905_F:0_P:0_M"; transcript_id "STRG.80331.1-chr9:71483776-71485905_F:0_P:0_M";
chr9	GTF2FASTA	exon	71485684	71485905	1000	-	.	gene_id "STRG.80331.1-chr9:71483776-71485905_F:0_P:0_M"; transcript_id "STRG.80331.1-chr9:71483776-71485905_F:0_P:0_M";
chr5	GTF2FASTA	transcript	93171490	93171513	1000	+	.	gene_id "STRG.61635.1+chr5:93171490-93171513_F:1_P:4_M"; transcript_id "STRG.61635.1+chr5:93171490-93171513_F:1_P:4_M";
chr5	GTF2FASTA	exon	93171490	93171513	1000	+	.	gene_id "STRG.61635.1+chr5:93171490-93171513_F:1_P:4_M"; transcript_id "STRG.61635.1+chr5:93171490-93171513_F:1_P:4_M";
chr12	GTF2FASTA	transcript	3310453	3310695	1000	-	.	gene_id "STRG.9790.2-chr12:3310453-3310695_F:0_P:15_M"; transcript_id "STRG.9790.2-chr12:3310453-3310695_F:0_P:15_M";
chr12	GTF2FASTA	exon	3310453	3310695	1000	-	.	gene_id "STRG.9790.2-chr12:3310453-3310695_F:0_P:15_M"; transcript_id "STRG.9790.2-chr12:3310453-3310695_F:0_P:15_M";
chrX	GTF2FASTA	transcript	99881596	99881757	1000	+	.	gene_id "STRG.84453.1+chrX:99881596-99881757_F:1_P:2_M"; transcript_id "STRG.84453.1+chrX:99881596-99881757_F:1_P:2_M";
chrX	GTF2FASTA	exon	99881596	99881757	1000	+	.	gene_id "STRG.84453.1+chrX:99881596-99881757_F:1_P:2_M"; transcript_id "STRG.84453.1+chrX:99881596-99881757_F:1_P:2_M";
chr9	GTF2FASTA	transcript	95697448	95697492	1000	+	.	gene_id "STRG.68754.1+chr9:95697448-95697492_F:1_P:2_M"; transcript_id "STRG.68754.1+chr9:95697448-95697492_F:1_P:2_M";
chr9	GTF2FASTA	exon	95697448	95697492	1000	+	.	gene_id "STRG.68754.1+chr9:95697448-95697492_F:1_P:2_M"; transcript_id "STRG.68754.1+chr9:95697448-95697492_F:1_P:2_M";
chr5	GTF2FASTA	transcript	30555605	30555772	1000	+	.	gene_id "STRG.59775.1+chr5:30555605-30555772_F:2_P:21_M"; transcript_id "STRG.59775.1+chr5:30555605-30555772_F:2_P:21_M";
chr5	GTF2FASTA	exon	30555605	30555772	1000	+	.	gene_id "STRG.59775.1+chr5:30555605-30555772_F:2_P:21_M"; transcript_id "STRG.59775.1+chr5:30555605-30555772_F:2_P:21_M";
chr12	GTF2FASTA	transcript	80126400	80126669	1000	-	.	gene_id "STRG.12129.4-chr12:80126400-80126669_F:1_P:7_M"; transcript_id "STRG.12129.4-chr12:80126400-80126669_F:1_P:7_M";
chr12	GTF2FASTA	exon	80126400	80126669	1000	-	.	gene_id "STRG.12129.4-chr12:80126400-80126669_F:1_P:7_M"; transcript_id "STRG.12129.4-chr12:80126400-80126669_F:1_P:7_M";
chr2	GTF2FASTA	transcript	167104276	167104440	1000	-	.	gene_id "STRG.48264.5-chr2:167104276-167104440_F:0_P:24_M"; transcript_id "STRG.48264.5-chr2:167104276-167104440_F:0_P:24_M";
chr2	GTF2FASTA	exon	167104276	167104440	1000	-	.	gene_id "STRG.48264.5-chr2:167104276-167104440_F:0_P:24_M"; transcript_id "STRG.48264.5-chr2:167104276-167104440_F:0_P:24_M";
chr11	GTF2FASTA	transcript	3951857	3952249	1000	+	.	gene_id "STRG.5188.1+chr11:3951857-3952249_F:2_P:2_M"; transcript_id "STRG.5188.1+chr11:3951857-3952249_F:2_P:2_M";
chr11	GTF2FASTA	exon	3951857	3952249	1000	+	.	gene_id "STRG.5188.1+chr11:3951857-3952249_F:2_P:2_M"; transcript_id "STRG.5188.1+chr11:3951857-3952249_F:2_P:2_M";
chr13	GTF2FASTA	transcript	45559242	45559268	1000	+	.	gene_id "STRG.15019.2+chr13:45559242-45559268_F:0_P:81_M"; transcript_id "STRG.15019.2+chr13:45559242-45559268_F:0_P:81_M";
chr13	GTF2FASTA	exon	45559242	45559268	1000	+	.	gene_id "STRG.15019.2+chr13:45559242-45559268_F:0_P:81_M"; transcript_id "STRG.15019.2+chr13:45559242-45559268_F:0_P:81_M";
chr10	GTF2FASTA	transcript	81268018	81268092	1000	+	.	gene_id "STRG.3265.3+chr10:81268018-81268092_F:2_P:3_M"; transcript_id "STRG.3265.3+chr10:81268018-81268092_F:2_P:3_M";
chr10	GTF2FASTA	exon	81268018	81268092	1000	+	.	gene_id "STRG.3265.3+chr10:81268018-81268092_F:2_P:3_M"; transcript_id "STRG.3265.3+chr10:81268018-81268092_F:2_P:3_M";
chr16	GTF2FASTA	transcript	67187848	67187871	1000	+	.	gene_id "STRG.22646.1+chr16:67187848-67187871_F:1_P:27_M"; transcript_id "STRG.22646.1+chr16:67187848-67187871_F:1_P:27_M";
chr16	GTF2FASTA	exon	67187848	67187871	1000	+	.	gene_id "STRG.22646.1+chr16:67187848-67187871_F:1_P:27_M"; transcript_id "STRG.22646.1+chr16:67187848-67187871_F:1_P:27_M";
chr7	GTF2FASTA	transcript	44491661	44491693	1000	+	.	gene_id "STRG.70531.3+chr7:44491661-44491693_F:2_P:94_M"; transcript_id "STRG.70531.3+chr7:44491661-44491693_F:2_P:94_M";
chr7	GTF2FASTA	exon	44491661	44491693	1000	+	.	gene_id "STRG.70531.3+chr7:44491661-44491693_F:2_P:94_M"; transcript_id "STRG.70531.3+chr7:44491661-44491693_F:2_P:94_M";
chr5	GTF2FASTA	transcript	43621528	43621680	1000	+	.	gene_id "STRG.60438.1+chr5:43621528-43621680_F:1_P:0_M"; transcript_id "STRG.60438.1+chr5:43621528-43621680_F:1_P:0_M";
chr5	GTF2FASTA	exon	43621528	43621680	1000	+	.	gene_id "STRG.60438.1+chr5:43621528-43621680_F:1_P:0_M"; transcript_id "STRG.60438.1+chr5:43621528-43621680_F:1_P:0_M";
chr11	GTF2FASTA	transcript	86548892	86552822	1000	+	.	gene_id "STRG.8124.2+chr11:86548892-86552822_F:2_P:9_M"; transcript_id "STRG.8124.2+chr11:86548892-86552822_F:2_P:9_M";
chr11	GTF2FASTA	exon	86548892	86549002	1000	+	.	gene_id "STRG.8124.2+chr11:86548892-86552822_F:2_P:9_M"; transcript_id "STRG.8124.2+chr11:86548892-86552822_F:2_P:9_M";
chr11	GTF2FASTA	exon	86549324	86549471	1000	+	.	gene_id "STRG.8124.2+chr11:86548892-86552822_F:2_P:9_M"; transcript_id "STRG.8124.2+chr11:86548892-86552822_F:2_P:9_M";
chr11	GTF2FASTA	exon	86552788	86552822	1000	+	.	gene_id "STRG.8124.2+chr11:86548892-86552822_F:2_P:9_M"; transcript_id "STRG.8124.2+chr11:86548892-86552822_F:2_P:9_M";
chr14	GTF2FASTA	transcript	93195372	93195575	1000	-	.	gene_id "STRG.20455.1-chr14:93195372-93195575_F:2_P:0_M"; transcript_id "STRG.20455.1-chr14:93195372-93195575_F:2_P:0_M";
chr14	GTF2FASTA	exon	93195372	93195575	1000	-	.	gene_id "STRG.20455.1-chr14:93195372-93195575_F:2_P:0_M"; transcript_id "STRG.20455.1-chr14:93195372-93195575_F:2_P:0_M";
chr5	GTF2FASTA	transcript	37427080	37427151	1000	+	.	gene_id "STRG.50910.1+chr5:37427080-37427151_F:1_P:1_M"; transcript_id "STRG.50910.1+chr5:37427080-37427151_F:1_P:1_M";
chr5	GTF2FASTA	exon	37427080	37427151	1000	+	.	gene_id "STRG.50910.1+chr5:37427080-37427151_F:1_P:1_M"; transcript_id "STRG.50910.1+chr5:37427080-37427151_F:1_P:1_M";
chr3	GTF2FASTA	transcript	55137530	55137571	1000	+	.	gene_id "STRG.50188.1+chr3:55137530-55137571_F:1_P:59_M"; transcript_id "STRG.50188.1+chr3:55137530-55137571_F:1_P:59_M";
chr3	GTF2FASTA	exon	55137530	55137571	1000	+	.	gene_id "STRG.50188.1+chr3:55137530-55137571_F:1_P:59_M"; transcript_id "STRG.50188.1+chr3:55137530-55137571_F:1_P:59_M";
chr1	GTF2FASTA	transcript	111811634	111811831	1000	+	.	gene_id "STRG.39702.1+chr1:111811634-111811831_F:2_P:18_M"; transcript_id "STRG.39702.1+chr1:111811634-111811831_F:2_P:18_M";
chr1	GTF2FASTA	exon	111811634	111811831	1000	+	.	gene_id "STRG.39702.1+chr1:111811634-111811831_F:2_P:18_M"; transcript_id "STRG.39702.1+chr1:111811634-111811831_F:2_P:18_M";
chr3	GTF2FASTA	transcript	5287843	5287884	1000	-	.	gene_id "STRG.48705.1-chr3:5287843-5287884_F:0_P:216_M"; transcript_id "STRG.48705.1-chr3:5287843-5287884_F:0_P:216_M";
chr3	GTF2FASTA	exon	5287843	5287884	1000	-	.	gene_id "STRG.48705.1-chr3:5287843-5287884_F:0_P:216_M"; transcript_id "STRG.48705.1-chr3:5287843-5287884_F:0_P:216_M";
chr12	GTF2FASTA	transcript	13753138	13753353	1000	-	.	gene_id "STRG.10263.1-chr12:13753138-13753353_F:2_P:0_M"; transcript_id "STRG.10263.1-chr12:13753138-13753353_F:2_P:0_M";
chr12	GTF2FASTA	exon	13753138	13753353	1000	-	.	gene_id "STRG.10263.1-chr12:13753138-13753353_F:2_P:0_M"; transcript_id "STRG.10263.1-chr12:13753138-13753353_F:2_P:0_M";
chr3	GTF2FASTA	transcript	123504076	123504132	1000	-	.	gene_id "STRG.52586.1-chr3:123504076-123504132_F:0_P:53_M"; transcript_id "STRG.52586.1-chr3:123504076-123504132_F:0_P:53_M";
chr3	GTF2FASTA	exon	123504076	123504132	1000	-	.	gene_id "STRG.52586.1-chr3:123504076-123504132_F:0_P:53_M"; transcript_id "STRG.52586.1-chr3:123504076-123504132_F:0_P:53_M";
chr14	GTF2FASTA	transcript	52023982	52024080	1000	-	.	gene_id "STRG.19156.12-chr14:52023982-52024080_F:0_P:13_M"; transcript_id "STRG.19156.12-chr14:52023982-52024080_F:0_P:13_M";
chr14	GTF2FASTA	exon	52023982	52024080	1000	-	.	gene_id "STRG.19156.12-chr14:52023982-52024080_F:0_P:13_M"; transcript_id "STRG.19156.12-chr14:52023982-52024080_F:0_P:13_M";
chr2	GTF2FASTA	transcript	128320884	128321003	1000	-	.	gene_id "STRG.46507.8-chr2:128320884-128321003_F:2_P:31_M"; transcript_id "STRG.46507.8-chr2:128320884-128321003_F:2_P:31_M";
chr2	GTF2FASTA	exon	128320884	128321003	1000	-	.	gene_id "STRG.46507.8-chr2:128320884-128321003_F:2_P:31_M"; transcript_id "STRG.46507.8-chr2:128320884-128321003_F:2_P:31_M";
chr7	GTF2FASTA	transcript	80376509	80376616	1000	+	.	gene_id "STRG.71297.1+chr7:80376509-80376616_F:2_P:6_M"; transcript_id "STRG.71297.1+chr7:80376509-80376616_F:2_P:6_M";
chr7	GTF2FASTA	exon	80376509	80376616	1000	+	.	gene_id "STRG.71297.1+chr7:80376509-80376616_F:2_P:6_M"; transcript_id "STRG.71297.1+chr7:80376509-80376616_F:2_P:6_M";
chr3	GTF2FASTA	transcript	100493193	100493399	1000	+	.	gene_id "STRG.51623.1+chr3:100493193-100493399_F:0_P:18_M"; transcript_id "STRG.51623.1+chr3:100493193-100493399_F:0_P:18_M";
chr3	GTF2FASTA	exon	100493193	100493399	1000	+	.	gene_id "STRG.51623.1+chr3:100493193-100493399_F:0_P:18_M"; transcript_id "STRG.51623.1+chr3:100493193-100493399_F:0_P:18_M";
chr9	GTF2FASTA	transcript	42225773	42226018	1000	+	.	gene_id "STRG.65286.1+chr9:42225773-42226018_F:2_P:0_M"; transcript_id "STRG.65286.1+chr9:42225773-42226018_F:2_P:0_M";
chr9	GTF2FASTA	exon	42225773	42226018	1000	+	.	gene_id "STRG.65286.1+chr9:42225773-42226018_F:2_P:0_M"; transcript_id "STRG.65286.1+chr9:42225773-42226018_F:2_P:0_M";
chr3	GTF2FASTA	transcript	142793897	142793941	1000	-	.	gene_id "STRG.53208.2-chr3:142793897-142793941_F:0_P:74_M"; transcript_id "STRG.53208.2-chr3:142793897-142793941_F:0_P:74_M";
chr3	GTF2FASTA	exon	142793897	142793941	1000	-	.	gene_id "STRG.53208.2-chr3:142793897-142793941_F:0_P:74_M"; transcript_id "STRG.53208.2-chr3:142793897-142793941_F:0_P:74_M";
chr8	GTF2FASTA	transcript	41339361	41339642	1000	-	.	gene_id "STRG.74827.1-chr8:41339361-41339642_F:0_P:32_M"; transcript_id "STRG.74827.1-chr8:41339361-41339642_F:0_P:32_M";
chr8	GTF2FASTA	exon	41339361	41339642	1000	-	.	gene_id "STRG.74827.1-chr8:41339361-41339642_F:0_P:32_M"; transcript_id "STRG.74827.1-chr8:41339361-41339642_F:0_P:32_M";
chr8	GTF2FASTA	transcript	105934223	105934249	1000	+	.	gene_id "STRG.76638.1+chr8:105934223-105934249_F:2_P:71_M"; transcript_id "STRG.76638.1+chr8:105934223-105934249_F:2_P:71_M";
chr8	GTF2FASTA	exon	105934223	105934249	1000	+	.	gene_id "STRG.76638.1+chr8:105934223-105934249_F:2_P:71_M"; transcript_id "STRG.76638.1+chr8:105934223-105934249_F:2_P:71_M";
chr12	GTF2FASTA	transcript	28639836	28639865	1000	+	.	gene_id "STRG.10698.1+chr12:28639836-28639865_F:0_P:8_M"; transcript_id "STRG.10698.1+chr12:28639836-28639865_F:0_P:8_M";
chr12	GTF2FASTA	exon	28639836	28639865	1000	+	.	gene_id "STRG.10698.1+chr12:28639836-28639865_F:0_P:8_M"; transcript_id "STRG.10698.1+chr12:28639836-28639865_F:0_P:8_M";
chr6	GTF2FASTA	transcript	140420171	140420437	1000	+	.	gene_id "STRG.68186.1+chr6:140420171-140420437_F:2_P:0_M"; transcript_id "STRG.68186.1+chr6:140420171-140420437_F:2_P:0_M";
chr6	GTF2FASTA	exon	140420171	140420437	1000	+	.	gene_id "STRG.68186.1+chr6:140420171-140420437_F:2_P:0_M"; transcript_id "STRG.68186.1+chr6:140420171-140420437_F:2_P:0_M";
chr17	GTF2FASTA	transcript	56565394	56565474	1000	+	.	gene_id "STRG.30218.1+chr17:56565394-56565474_F:1_P:174_M"; transcript_id "STRG.30218.1+chr17:56565394-56565474_F:1_P:174_M";
chr17	GTF2FASTA	exon	56565394	56565474	1000	+	.	gene_id "STRG.30218.1+chr17:56565394-56565474_F:1_P:174_M"; transcript_id "STRG.30218.1+chr17:56565394-56565474_F:1_P:174_M";
chr4	GTF2FASTA	transcript	44072929	44072985	1000	-	.	gene_id "STRG.54926.3-chr4:44072929-44072985_F:0_P:0_M"; transcript_id "STRG.54926.3-chr4:44072929-44072985_F:0_P:0_M";
chr4	GTF2FASTA	exon	44072929	44072985	1000	-	.	gene_id "STRG.54926.3-chr4:44072929-44072985_F:0_P:0_M"; transcript_id "STRG.54926.3-chr4:44072929-44072985_F:0_P:0_M";
chr3	GTF2FASTA	transcript	152460916	152460984	1000	+	.	gene_id "STRG.53489.3+chr3:152460916-152460984_F:1_P:75_M"; transcript_id "STRG.53489.3+chr3:152460916-152460984_F:1_P:75_M";
chr3	GTF2FASTA	exon	152460916	152460984	1000	+	.	gene_id "STRG.53489.3+chr3:152460916-152460984_F:1_P:75_M"; transcript_id "STRG.53489.3+chr3:152460916-152460984_F:1_P:75_M";
chr7	GTF2FASTA	transcript	128205931	128206062	1000	+	.	gene_id "STRG.72996.1+chr7:128205931-128206062_F:1_P:58_M"; transcript_id "STRG.72996.1+chr7:128205931-128206062_F:1_P:58_M";
chr7	GTF2FASTA	exon	128205931	128206062	1000	+	.	gene_id "STRG.72996.1+chr7:128205931-128206062_F:1_P:58_M"; transcript_id "STRG.72996.1+chr7:128205931-128206062_F:1_P:58_M";
chr7	GTF2FASTA	transcript	128463260	128463463	1000	+	.	gene_id "STRG.73024.1+chr7:128463260-128463463_F:2_P:13_M"; transcript_id "STRG.73024.1+chr7:128463260-128463463_F:2_P:13_M";
chr7	GTF2FASTA	exon	128463260	128463463	1000	+	.	gene_id "STRG.73024.1+chr7:128463260-128463463_F:2_P:13_M"; transcript_id "STRG.73024.1+chr7:128463260-128463463_F:2_P:13_M";
chr2	GTF2FASTA	transcript	121138436	121138594	1000	+	.	gene_id "STRG.46317.2+chr2:121138436-121138594_F:2_P:80_M"; transcript_id "STRG.46317.2+chr2:121138436-121138594_F:2_P:80_M";
chr2	GTF2FASTA	exon	121138436	121138594	1000	+	.	gene_id "STRG.46317.2+chr2:121138436-121138594_F:2_P:80_M"; transcript_id "STRG.46317.2+chr2:121138436-121138594_F:2_P:80_M";
chr6	GTF2FASTA	transcript	126818720	126818884	1000	+	.	gene_id "STRG.67684.1+chr6:126818720-126818884_F:2_P:5_M"; transcript_id "STRG.67684.1+chr6:126818720-126818884_F:2_P:5_M";
chr6	GTF2FASTA	exon	126818720	126818884	1000	+	.	gene_id "STRG.67684.1+chr6:126818720-126818884_F:2_P:5_M"; transcript_id "STRG.67684.1+chr6:126818720-126818884_F:2_P:5_M";
chr6	GTF2FASTA	transcript	128202682	128203113	1000	-	.	gene_id "STRG.67751.1-chr6:128202682-128203113_F:0_P:0_M"; transcript_id "STRG.67751.1-chr6:128202682-128203113_F:0_P:0_M";
chr6	GTF2FASTA	exon	128202682	128203113	1000	-	.	gene_id "STRG.67751.1-chr6:128202682-128203113_F:0_P:0_M"; transcript_id "STRG.67751.1-chr6:128202682-128203113_F:0_P:0_M";
chr5	GTF2FASTA	transcript	91947677	91947712	1000	+	.	gene_id "STRG.61540.1+chr5:91947677-91947712_F:2_P:83_M"; transcript_id "STRG.61540.1+chr5:91947677-91947712_F:2_P:83_M";
chr5	GTF2FASTA	exon	91947677	91947712	1000	+	.	gene_id "STRG.61540.1+chr5:91947677-91947712_F:2_P:83_M"; transcript_id "STRG.61540.1+chr5:91947677-91947712_F:2_P:83_M";
chr7	GTF2FASTA	transcript	30543513	30543762	1000	-	.	gene_id "STRG.69815.3-chr7:30543513-30543762_F:0_P:4_M"; transcript_id "STRG.69815.3-chr7:30543513-30543762_F:0_P:4_M";
chr7	GTF2FASTA	exon	30543513	30543614	1000	-	.	gene_id "STRG.69815.3-chr7:30543513-30543762_F:0_P:4_M"; transcript_id "STRG.69815.3-chr7:30543513-30543762_F:0_P:4_M";
chr7	GTF2FASTA	exon	30543691	30543762	1000	-	.	gene_id "STRG.69815.3-chr7:30543513-30543762_F:0_P:4_M"; transcript_id "STRG.69815.3-chr7:30543513-30543762_F:0_P:4_M";
chr16	GTF2FASTA	transcript	36184260	36257369	1000	+	.	gene_id "STRG.26066.2+chr16:36184260-36257369_F:0_P:1_M"; transcript_id "STRG.26066.2+chr16:36184260-36257369_F:0_P:1_M";
chr16	GTF2FASTA	exon	36184260	36184325	1000	+	.	gene_id "STRG.26066.2+chr16:36184260-36257369_F:0_P:1_M"; transcript_id "STRG.26066.2+chr16:36184260-36257369_F:0_P:1_M";
chr16	GTF2FASTA	exon	36186364	36186465	1000	+	.	gene_id "STRG.26066.2+chr16:36184260-36257369_F:0_P:1_M"; transcript_id "STRG.26066.2+chr16:36184260-36257369_F:0_P:1_M";
chr16	GTF2FASTA	exon	36257247	36257369	1000	+	.	gene_id "STRG.26066.2+chr16:36184260-36257369_F:0_P:1_M"; transcript_id "STRG.26066.2+chr16:36184260-36257369_F:0_P:1_M";
chr9	GTF2FASTA	transcript	71483776	71485905	1000	-	.	gene_id "STRG.80331.1-chr9:71483776-71485905_F:0_P:0_M"; transcript_id "STRG.80331.1-chr9:71483776-71485905_F:0_P:0_M";
chr9	GTF2FASTA	exon	71483776	71483805	1000	-	.	gene_id "STRG.80331.1-chr9:71483776-71485905_F:0_P:0_M"; transcript_id "STRG.80331.1-chr9:71483776-71485905_F:0_P:0_M";
chr9	GTF2FASTA	exon	71485684	71485905	1000	-	.	gene_id "STRG.80331.1-chr9:71483776-71485905_F:0_P:0_M"; transcript_id "STRG.80331.1-chr9:71483776-71485905_F:0_P:0_M";
chr3	GTF2FASTA	transcript	86996583	86997626	1000	-	.	gene_id "STRG.51180.5-chr3:86996583-86997626_F:1_P:36_M"; transcript_id "STRG.51180.5-chr3:86996583-86997626_F:1_P:36_M";
chr3	GTF2FASTA	exon	86996583	86996601	1000	-	.	gene_id "STRG.51180.5-chr3:86996583-86997626_F:1_P:36_M"; transcript_id "STRG.51180.5-chr3:86996583-86997626_F:1_P:36_M";
chr3	GTF2FASTA	exon	86996690	86996786	1000	-	.	gene_id "STRG.51180.5-chr3:86996583-86997626_F:1_P:36_M"; transcript_id "STRG.51180.5-chr3:86996583-86997626_F:1_P:36_M";
chr3	GTF2FASTA	exon	86997338	86997626	1000	-	.	gene_id "STRG.51180.5-chr3:86996583-86997626_F:1_P:36_M"; transcript_id "STRG.51180.5-chr3:86996583-86997626_F:1_P:36_M";
chr11	GTF2FASTA	transcript	3951857	3952249	1000	+	.	gene_id "STRG.5188.1+chr11:3951857-3952249_F:2_P:2_M"; transcript_id "STRG.5188.1+chr11:3951857-3952249_F:2_P:2_M";
chr11	GTF2FASTA	exon	3951857	3952249	1000	+	.	gene_id "STRG.5188.1+chr11:3951857-3952249_F:2_P:2_M"; transcript_id "STRG.5188.1+chr11:3951857-3952249_F:2_P:2_M";
chr2	GTF2FASTA	transcript	149356935	149357138	1000	+	.	gene_id "STRG.47303.1+chr2:149356935-149357138_F:0_P:0_M"; transcript_id "STRG.47303.1+chr2:149356935-149357138_F:0_P:0_M";
chr2	GTF2FASTA	exon	149356935	149357138	1000	+	.	gene_id "STRG.47303.1+chr2:149356935-149357138_F:0_P:0_M"; transcript_id "STRG.47303.1+chr2:149356935-149357138_F:0_P:0_M";
chr16	GTF2FASTA	transcript	37883080	37883481	1000	+	.	gene_id "STRG.26141.1+chr16:37883080-37883481_F:0_P:74_M"; transcript_id "STRG.26141.1+chr16:37883080-37883481_F:0_P:74_M";
chr16	GTF2FASTA	exon	37883080	37883481	1000	+	.	gene_id "STRG.26141.1+chr16:37883080-37883481_F:0_P:74_M"; transcript_id "STRG.26141.1+chr16:37883080-37883481_F:0_P:74_M";
chr10	GTF2FASTA	transcript	122169668	122170030	1000	+	.	gene_id "STRG.4510.1+chr10:122169668-122170030_F:2_P:0_M"; transcript_id "STRG.4510.1+chr10:122169668-122170030_F:2_P:0_M";
chr10	GTF2FASTA	exon	122169668	122170030	1000	+	.	gene_id "STRG.4510.1+chr10:122169668-122170030_F:2_P:0_M"; transcript_id "STRG.4510.1+chr10:122169668-122170030_F:2_P:0_M";
chr17	GTF2FASTA	transcript	6451786	6457102	1000	-	.	gene_id "STRG.27797.3-chr17:6451786-6457102_F:1_P:30_M"; transcript_id "STRG.27797.3-chr17:6451786-6457102_F:1_P:30_M";
chr17	GTF2FASTA	exon	6451786	6451968	1000	-	.	gene_id "STRG.27797.3-chr17:6451786-6457102_F:1_P:30_M"; transcript_id "STRG.27797.3-chr17:6451786-6457102_F:1_P:30_M";
chr17	GTF2FASTA	exon	6452656	6452766	1000	-	.	gene_id "STRG.27797.3-chr17:6451786-6457102_F:1_P:30_M"; transcript_id "STRG.27797.3-chr17:6451786-6457102_F:1_P:30_M";
chr17	GTF2FASTA	exon	6457007	6457102	1000	-	.	gene_id "STRG.27797.3-chr17:6451786-6457102_F:1_P:30_M"; transcript_id "STRG.27797.3-chr17:6451786-6457102_F:1_P:30_M";
chr6	GTF2FASTA	transcript	128202682	128203113	1000	-	.	gene_id "STRG.67751.1-chr6:128202682-128203113_F:0_P:0_M"; transcript_id "STRG.67751.1-chr6:128202682-128203113_F:0_P:0_M";
chr6	GTF2FASTA	exon	128202682	128203113	1000	-	.	gene_id "STRG.67751.1-chr6:128202682-128203113_F:0_P:0_M"; transcript_id "STRG.67751.1-chr6:128202682-128203113_F:0_P:0_M";
chr9	GTF2FASTA	transcript	115405400	115405552	1000	+	.	gene_id "STRG.69350.1+chr9:115405400-115405552_F:2_P:1_M"; transcript_id "STRG.69350.1+chr9:115405400-115405552_F:2_P:1_M";
chr9	GTF2FASTA	exon	115405400	115405552	1000	+	.	gene_id "STRG.69350.1+chr9:115405400-115405552_F:2_P:1_M"; transcript_id "STRG.69350.1+chr9:115405400-115405552_F:2_P:1_M";
chr11	GTF2FASTA	transcript	33173102	33173365	1000	+	.	gene_id "STRG.5969.1+chr11:33173102-33173365_F:2_P:7_M"; transcript_id "STRG.5969.1+chr11:33173102-33173365_F:2_P:7_M";
chr11	GTF2FASTA	exon	33173102	33173365	1000	+	.	gene_id "STRG.5969.1+chr11:33173102-33173365_F:2_P:7_M"; transcript_id "STRG.5969.1+chr11:33173102-33173365_F:2_P:7_M";
chr11	GTF2FASTA	transcript	3951857	3952249	1000	+	.	gene_id "STRG.5188.1+chr11:3951857-3952249_F:2_P:2_M"; transcript_id "STRG.5188.1+chr11:3951857-3952249_F:2_P:2_M";
chr11	GTF2FASTA	exon	3951857	3952249	1000	+	.	gene_id "STRG.5188.1+chr11:3951857-3952249_F:2_P:2_M"; transcript_id "STRG.5188.1+chr11:3951857-3952249_F:2_P:2_M";
chr16	GTF2FASTA	transcript	37883080	37883481	1000	+	.	gene_id "STRG.26141.1+chr16:37883080-37883481_F:0_P:74_M"; transcript_id "STRG.26141.1+chr16:37883080-37883481_F:0_P:74_M";
chr16	GTF2FASTA	exon	37883080	37883481	1000	+	.	gene_id "STRG.26141.1+chr16:37883080-37883481_F:0_P:74_M"; transcript_id "STRG.26141.1+chr16:37883080-37883481_F:0_P:74_M";
chr11	GTF2FASTA	transcript	117871476	117873399	1000	-	.	gene_id "STRG.9616.2-chr11:117871476-117873399_F:0_P:0_M"; transcript_id "STRG.9616.2-chr11:117871476-117873399_F:0_P:0_M";
chr11	GTF2FASTA	exon	117871476	117871687	1000	-	.	gene_id "STRG.9616.2-chr11:117871476-117873399_F:0_P:0_M"; transcript_id "STRG.9616.2-chr11:117871476-117873399_F:0_P:0_M";
chr11	GTF2FASTA	exon	117873171	117873399	1000	-	.	gene_id "STRG.9616.2-chr11:117871476-117873399_F:0_P:0_M"; transcript_id "STRG.9616.2-chr11:117871476-117873399_F:0_P:0_M";
chr4	GTF2FASTA	transcript	145178165	145190592	1000	-	.	gene_id "STRG.58494.5-chr4:145178165-145190592_F:1_P:1_M"; transcript_id "STRG.58494.5-chr4:145178165-145190592_F:1_P:1_M";
chr4	GTF2FASTA	exon	145178165	145178379	1000	-	.	gene_id "STRG.58494.5-chr4:145178165-145190592_F:1_P:1_M"; transcript_id "STRG.58494.5-chr4:145178165-145190592_F:1_P:1_M";
chr4	GTF2FASTA	exon	145181116	145181193	1000	-	.	gene_id "STRG.58494.5-chr4:145178165-145190592_F:1_P:1_M"; transcript_id "STRG.58494.5-chr4:145178165-145190592_F:1_P:1_M";
chr4	GTF2FASTA	exon	145190496	145190592	1000	-	.	gene_id "STRG.58494.5-chr4:145178165-145190592_F:1_P:1_M"; transcript_id "STRG.58494.5-chr4:145178165-145190592_F:1_P:1_M";
chr11	GTF2FASTA	transcript	60683163	60683414	1000	-	.	gene_id "STRG.6911.1-chr11:60683163-60683414_F:2_P:0_M"; transcript_id "STRG.6911.1-chr11:60683163-60683414_F:2_P:0_M";
chr11	GTF2FASTA	exon	60683163	60683414	1000	-	.	gene_id "STRG.6911.1-chr11:60683163-60683414_F:2_P:0_M"; transcript_id "STRG.6911.1-chr11:60683163-60683414_F:2_P:0_M";
chr16	GTF2FASTA	transcript	36184260	36257369	1000	+	.	gene_id "STRG.26066.2+chr16:36184260-36257369_F:0_P:1_M"; transcript_id "STRG.26066.2+chr16:36184260-36257369_F:0_P:1_M";
chr16	GTF2FASTA	exon	36184260	36184325	1000	+	.	gene_id "STRG.26066.2+chr16:36184260-36257369_F:0_P:1_M"; transcript_id "STRG.26066.2+chr16:36184260-36257369_F:0_P:1_M";
chr16	GTF2FASTA	exon	36186364	36186465	1000	+	.	gene_id "STRG.26066.2+chr16:36184260-36257369_F:0_P:1_M"; transcript_id "STRG.26066.2+chr16:36184260-36257369_F:0_P:1_M";
chr16	GTF2FASTA	exon	36257247	36257369	1000	+	.	gene_id "STRG.26066.2+chr16:36184260-36257369_F:0_P:1_M"; transcript_id "STRG.26066.2+chr16:36184260-36257369_F:0_P:1_M";
chr8	GTF2FASTA	transcript	106573021	106573350	1000	-	.	gene_id "STRG.76686.1-chr8:106573021-106573350_F:0_P:1_M"; transcript_id "STRG.76686.1-chr8:106573021-106573350_F:0_P:1_M";
chr8	GTF2FASTA	exon	106573021	106573350	1000	-	.	gene_id "STRG.76686.1-chr8:106573021-106573350_F:0_P:1_M"; transcript_id "STRG.76686.1-chr8:106573021-106573350_F:0_P:1_M";
chr6	GTF2FASTA	transcript	128202682	128203113	1000	-	.	gene_id "STRG.67751.1-chr6:128202682-128203113_F:0_P:0_M"; transcript_id "STRG.67751.1-chr6:128202682-128203113_F:0_P:0_M";
chr6	GTF2FASTA	exon	128202682	128203113	1000	-	.	gene_id "STRG.67751.1-chr6:128202682-128203113_F:0_P:0_M"; transcript_id "STRG.67751.1-chr6:128202682-128203113_F:0_P:0_M";
chr12	GTF2FASTA	transcript	101039756	101039833	1000	-	.	gene_id "STRG.12863.1-chr12:101039756-101039833_F:2_P:150_M"; transcript_id "STRG.12863.1-chr12:101039756-101039833_F:2_P:150_M";
chr12	GTF2FASTA	exon	101039756	101039833	1000	-	.	gene_id "STRG.12863.1-chr12:101039756-101039833_F:2_P:150_M"; transcript_id "STRG.12863.1-chr12:101039756-101039833_F:2_P:150_M";
chr9	GTF2FASTA	transcript	115405400	115405552	1000	+	.	gene_id "STRG.69350.1+chr9:115405400-115405552_F:2_P:1_M"; transcript_id "STRG.69350.1+chr9:115405400-115405552_F:2_P:1_M";
chr9	GTF2FASTA	exon	115405400	115405552	1000	+	.	gene_id "STRG.69350.1+chr9:115405400-115405552_F:2_P:1_M"; transcript_id "STRG.69350.1+chr9:115405400-115405552_F:2_P:1_M";
chr1	GTF2FASTA	transcript	78783797	78784096	1000	-	.	gene_id "STRG.38674.1-chr1:78783797-78784096_F:1_P:1_M"; transcript_id "STRG.38674.1-chr1:78783797-78784096_F:1_P:1_M";
chr1	GTF2FASTA	exon	78783797	78784096	1000	-	.	gene_id "STRG.38674.1-chr1:78783797-78784096_F:1_P:1_M"; transcript_id "STRG.38674.1-chr1:78783797-78784096_F:1_P:1_M";
chr12	GTF2FASTA	transcript	31018673	31018906	1000	+	.	gene_id "STRG.10798.1+chr12:31018673-31018906_F:2_P:0_M"; transcript_id "STRG.10798.1+chr12:31018673-31018906_F:2_P:0_M";
chr12	GTF2FASTA	exon	31018673	31018906	1000	+	.	gene_id "STRG.10798.1+chr12:31018673-31018906_F:2_P:0_M"; transcript_id "STRG.10798.1+chr12:31018673-31018906_F:2_P:0_M";
chr13	GTF2FASTA	transcript	81064958	81065278	1000	+	.	gene_id "STRG.16355.2+chr13:81064958-81065278_F:2_P:3_M"; transcript_id "STRG.16355.2+chr13:81064958-81065278_F:2_P:3_M";
chr13	GTF2FASTA	exon	81064958	81065278	1000	+	.	gene_id "STRG.16355.2+chr13:81064958-81065278_F:2_P:3_M"; transcript_id "STRG.16355.2+chr13:81064958-81065278_F:2_P:3_M";
chr4	GTF2FASTA	transcript	136314099	136316563	1000	+	.	gene_id "STRG.58069.4+chr4:136314099-136316563_F:0_P:0_M"; transcript_id "STRG.58069.4+chr4:136314099-136316563_F:0_P:0_M";
chr4	GTF2FASTA	exon	136314099	136314255	1000	+	.	gene_id "STRG.58069.4+chr4:136314099-136316563_F:0_P:0_M"; transcript_id "STRG.58069.4+chr4:136314099-136316563_F:0_P:0_M";
chr4	GTF2FASTA	exon	136316361	136316563	1000	+	.	gene_id "STRG.58069.4+chr4:136314099-136316563_F:0_P:0_M"; transcript_id "STRG.58069.4+chr4:136314099-136316563_F:0_P:0_M";
chr9	GTF2FASTA	transcript	71483776	71485905	1000	-	.	gene_id "STRG.80331.1-chr9:71483776-71485905_F:0_P:0_M"; transcript_id "STRG.80331.1-chr9:71483776-71485905_F:0_P:0_M";
chr9	GTF2FASTA	exon	71483776	71483805	1000	-	.	gene_id "STRG.80331.1-chr9:71483776-71485905_F:0_P:0_M"; transcript_id "STRG.80331.1-chr9:71483776-71485905_F:0_P:0_M";
chr9	GTF2FASTA	exon	71485684	71485905	1000	-	.	gene_id "STRG.80331.1-chr9:71483776-71485905_F:0_P:0_M"; transcript_id "STRG.80331.1-chr9:71483776-71485905_F:0_P:0_M";
chrX	GTF2FASTA	transcript	20620098	20642808	1000	+	.	gene_id "STRG.83093.4+chrX:20620098-20642808_F:1_P:4_M"; transcript_id "STRG.83093.4+chrX:20620098-20642808_F:1_P:4_M";
chrX	GTF2FASTA	exon	20620098	20620114	1000	+	.	gene_id "STRG.83093.4+chrX:20620098-20642808_F:1_P:4_M"; transcript_id "STRG.83093.4+chrX:20620098-20642808_F:1_P:4_M";
chrX	GTF2FASTA	exon	20635731	20635914	1000	+	.	gene_id "STRG.83093.4+chrX:20620098-20642808_F:1_P:4_M"; transcript_id "STRG.83093.4+chrX:20620098-20642808_F:1_P:4_M";
chrX	GTF2FASTA	exon	20639433	20639502	1000	+	.	gene_id "STRG.83093.4+chrX:20620098-20642808_F:1_P:4_M"; transcript_id "STRG.83093.4+chrX:20620098-20642808_F:1_P:4_M";
chrX	GTF2FASTA	exon	20642744	20642808	1000	+	.	gene_id "STRG.83093.4+chrX:20620098-20642808_F:1_P:4_M"; transcript_id "STRG.83093.4+chrX:20620098-20642808_F:1_P:4_M";
chr9	GTF2FASTA	transcript	44374744	44375091	1000	-	.	gene_id "STRG.79176.1-chr9:44374744-44375091_F:0_P:1_M"; transcript_id "STRG.79176.1-chr9:44374744-44375091_F:0_P:1_M";
chr9	GTF2FASTA	exon	44374744	44375091	1000	-	.	gene_id "STRG.79176.1-chr9:44374744-44375091_F:0_P:1_M"; transcript_id "STRG.79176.1-chr9:44374744-44375091_F:0_P:1_M";
chr9	GTF2FASTA	transcript	71483776	71485905	1000	-	.	gene_id "STRG.80331.1-chr9:71483776-71485905_F:0_P:0_M"; transcript_id "STRG.80331.1-chr9:71483776-71485905_F:0_P:0_M";
chr9	GTF2FASTA	exon	71483776	71483805	1000	-	.	gene_id "STRG.80331.1-chr9:71483776-71485905_F:0_P:0_M"; transcript_id "STRG.80331.1-chr9:71483776-71485905_F:0_P:0_M";
chr9	GTF2FASTA	exon	71485684	71485905	1000	-	.	gene_id "STRG.80331.1-chr9:71483776-71485905_F:0_P:0_M"; transcript_id "STRG.80331.1-chr9:71483776-71485905_F:0_P:0_M";
chr6	GTF2FASTA	transcript	91428883	91429287	1000	+	.	gene_id "STRG.66862.1+chr6:91428883-91429287_F:1_P:0_M"; transcript_id "STRG.66862.1+chr6:91428883-91429287_F:1_P:0_M";
chr6	GTF2FASTA	exon	91428883	91429287	1000	+	.	gene_id "STRG.66862.1+chr6:91428883-91429287_F:1_P:0_M"; transcript_id "STRG.66862.1+chr6:91428883-91429287_F:1_P:0_M";
chr17	GTF2FASTA	transcript	63570934	63571221	1000	+	.	gene_id "STRG.30045.1+chr17:63570934-63571221_F:1_P:0_M"; transcript_id "STRG.30045.1+chr17:63570934-63571221_F:1_P:0_M";
chr17	GTF2FASTA	exon	63570934	63571221	1000	+	.	gene_id "STRG.30045.1+chr17:63570934-63571221_F:1_P:0_M"; transcript_id "STRG.30045.1+chr17:63570934-63571221_F:1_P:0_M";
chr14	GTF2FASTA	transcript	64652602	64708555	1000	+	.	gene_id "STRG.19687.1+chr14:64652602-64708555_F:1_P:0_M"; transcript_id "STRG.19687.1+chr14:64652602-64708555_F:1_P:0_M";
chr14	GTF2FASTA	exon	64652602	64652656	1000	+	.	gene_id "STRG.19687.1+chr14:64652602-64708555_F:1_P:0_M"; transcript_id "STRG.19687.1+chr14:64652602-64708555_F:1_P:0_M";
chr14	GTF2FASTA	exon	64669624	64669717	1000	+	.	gene_id "STRG.19687.1+chr14:64652602-64708555_F:1_P:0_M"; transcript_id "STRG.19687.1+chr14:64652602-64708555_F:1_P:0_M";
chr14	GTF2FASTA	exon	64708492	64708555	1000	+	.	gene_id "STRG.19687.1+chr14:64652602-64708555_F:1_P:0_M"; transcript_id "STRG.19687.1+chr14:64652602-64708555_F:1_P:0_M";
chr2	GTF2FASTA	transcript	163723249	163723353	1000	-	.	gene_id "STRG.48002.2-chr2:163723249-163723353_F:0_P:76_M"; transcript_id "STRG.48002.2-chr2:163723249-163723353_F:0_P:76_M";
chr2	GTF2FASTA	exon	163723249	163723353	1000	-	.	gene_id "STRG.48002.2-chr2:163723249-163723353_F:0_P:76_M"; transcript_id "STRG.48002.2-chr2:163723249-163723353_F:0_P:76_M";
chr11	GTF2FASTA	transcript	99678438	99678836	1000	+	.	gene_id "STRG.8505.1+chr11:99678438-99678836_F:0_P:0_M"; transcript_id "STRG.8505.1+chr11:99678438-99678836_F:0_P:0_M";
chr11	GTF2FASTA	exon	99678438	99678836	1000	+	.	gene_id "STRG.8505.1+chr11:99678438-99678836_F:0_P:0_M"; transcript_id "STRG.8505.1+chr11:99678438-99678836_F:0_P:0_M";
chr2	GTF2FASTA	transcript	64868190	64868336	1000	-	.	gene_id "STRG.44430.1-chr2:64868190-64868336_F:2_P:4_M"; transcript_id "STRG.44430.1-chr2:64868190-64868336_F:2_P:4_M";
chr2	GTF2FASTA	exon	64868190	64868336	1000	-	.	gene_id "STRG.44430.1-chr2:64868190-64868336_F:2_P:4_M"; transcript_id "STRG.44430.1-chr2:64868190-64868336_F:2_P:4_M";
chr11	GTF2FASTA	transcript	60683163	60683414	1000	-	.	gene_id "STRG.6911.1-chr11:60683163-60683414_F:2_P:0_M"; transcript_id "STRG.6911.1-chr11:60683163-60683414_F:2_P:0_M";
chr11	GTF2FASTA	exon	60683163	60683414	1000	-	.	gene_id "STRG.6911.1-chr11:60683163-60683414_F:2_P:0_M"; transcript_id "STRG.6911.1-chr11:60683163-60683414_F:2_P:0_M";
chr11	GTF2FASTA	transcript	3951857	3952249	1000	+	.	gene_id "STRG.5188.1+chr11:3951857-3952249_F:2_P:2_M"; transcript_id "STRG.5188.1+chr11:3951857-3952249_F:2_P:2_M";
chr11	GTF2FASTA	exon	3951857	3952249	1000	+	.	gene_id "STRG.5188.1+chr11:3951857-3952249_F:2_P:2_M"; transcript_id "STRG.5188.1+chr11:3951857-3952249_F:2_P:2_M";
chr18	GTF2FASTA	transcript	34334269	34336229	1000	+	.	gene_id "STRG.32203.7+chr18:34334269-34336229_F:0_P:98_M"; transcript_id "STRG.32203.7+chr18:34334269-34336229_F:0_P:98_M";
chr18	GTF2FASTA	exon	34334269	34334364	1000	+	.	gene_id "STRG.32203.7+chr18:34334269-34336229_F:0_P:98_M"; transcript_id "STRG.32203.7+chr18:34334269-34336229_F:0_P:98_M";
chr18	GTF2FASTA	exon	34334457	34334568	1000	+	.	gene_id "STRG.32203.7+chr18:34334269-34336229_F:0_P:98_M"; transcript_id "STRG.32203.7+chr18:34334269-34336229_F:0_P:98_M";
chr18	GTF2FASTA	exon	34336099	34336229	1000	+	.	gene_id "STRG.32203.7+chr18:34334269-34336229_F:0_P:98_M"; transcript_id "STRG.32203.7+chr18:34334269-34336229_F:0_P:98_M";
chr6	GTF2FASTA	transcript	91428883	91429287	1000	+	.	gene_id "STRG.66862.1+chr6:91428883-91429287_F:1_P:0_M"; transcript_id "STRG.66862.1+chr6:91428883-91429287_F:1_P:0_M";
chr6	GTF2FASTA	exon	91428883	91429287	1000	+	.	gene_id "STRG.66862.1+chr6:91428883-91429287_F:1_P:0_M"; transcript_id "STRG.66862.1+chr6:91428883-91429287_F:1_P:0_M";
chr2	GTF2FASTA	transcript	136885503	136885679	1000	-	.	gene_id "STRG.47042.1-chr2:136885503-136885679_F:1_P:46_M"; transcript_id "STRG.47042.1-chr2:136885503-136885679_F:1_P:46_M";
chr2	GTF2FASTA	exon	136885503	136885679	1000	-	.	gene_id "STRG.47042.1-chr2:136885503-136885679_F:1_P:46_M"; transcript_id "STRG.47042.1-chr2:136885503-136885679_F:1_P:46_M";
chr7	GTF2FASTA	transcript	92669387	92669620	1000	-	.	gene_id "STRG.71523.6-chr7:92669387-92669620_F:1_P:0_M"; transcript_id "STRG.71523.6-chr7:92669387-92669620_F:1_P:0_M";
chr7	GTF2FASTA	exon	92669387	92669620	1000	-	.	gene_id "STRG.71523.6-chr7:92669387-92669620_F:1_P:0_M"; transcript_id "STRG.71523.6-chr7:92669387-92669620_F:1_P:0_M";
chr2	GTF2FASTA	transcript	129749913	129750020	1000	+	.	gene_id "STRG.46596.1+chr2:129749913-129750020_F:0_P:0_M"; transcript_id "STRG.46596.1+chr2:129749913-129750020_F:0_P:0_M";
chr2	GTF2FASTA	exon	129749913	129750020	1000	+	.	gene_id "STRG.46596.1+chr2:129749913-129750020_F:0_P:0_M"; transcript_id "STRG.46596.1+chr2:129749913-129750020_F:0_P:0_M";
chr2	GTF2FASTA	transcript	181897036	181897389	1000	+	.	gene_id "STRG.48660.1+chr2:181897036-181897389_F:1_P:0_M"; transcript_id "STRG.48660.1+chr2:181897036-181897389_F:1_P:0_M";
chr2	GTF2FASTA	exon	181897036	181897389	1000	+	.	gene_id "STRG.48660.1+chr2:181897036-181897389_F:1_P:0_M"; transcript_id "STRG.48660.1+chr2:181897036-181897389_F:1_P:0_M";
chr16	GTF2FASTA	transcript	36184260	36257369	1000	+	.	gene_id "STRG.26066.2+chr16:36184260-36257369_F:0_P:1_M"; transcript_id "STRG.26066.2+chr16:36184260-36257369_F:0_P:1_M";
chr16	GTF2FASTA	exon	36184260	36184325	1000	+	.	gene_id "STRG.26066.2+chr16:36184260-36257369_F:0_P:1_M"; transcript_id "STRG.26066.2+chr16:36184260-36257369_F:0_P:1_M";
chr16	GTF2FASTA	exon	36186364	36186465	1000	+	.	gene_id "STRG.26066.2+chr16:36184260-36257369_F:0_P:1_M"; transcript_id "STRG.26066.2+chr16:36184260-36257369_F:0_P:1_M";
chr16	GTF2FASTA	exon	36257247	36257369	1000	+	.	gene_id "STRG.26066.2+chr16:36184260-36257369_F:0_P:1_M"; transcript_id "STRG.26066.2+chr16:36184260-36257369_F:0_P:1_M";
chr2	GTF2FASTA	transcript	181897036	181897389	1000	+	.	gene_id "STRG.48660.1+chr2:181897036-181897389_F:1_P:0_M"; transcript_id "STRG.48660.1+chr2:181897036-181897389_F:1_P:0_M";
chr2	GTF2FASTA	exon	181897036	181897389	1000	+	.	gene_id "STRG.48660.1+chr2:181897036-181897389_F:1_P:0_M"; transcript_id "STRG.48660.1+chr2:181897036-181897389_F:1_P:0_M";
chr11	GTF2FASTA	transcript	33173102	33173365	1000	+	.	gene_id "STRG.5969.1+chr11:33173102-33173365_F:2_P:7_M"; transcript_id "STRG.5969.1+chr11:33173102-33173365_F:2_P:7_M";
chr11	GTF2FASTA	exon	33173102	33173365	1000	+	.	gene_id "STRG.5969.1+chr11:33173102-33173365_F:2_P:7_M"; transcript_id "STRG.5969.1+chr11:33173102-33173365_F:2_P:7_M";
chr2	GTF2FASTA	transcript	181898485	181898709	1000	+	.	gene_id "STRG.48659.1+chr2:181898485-181898709_F:1_P:0_M"; transcript_id "STRG.48659.1+chr2:181898485-181898709_F:1_P:0_M";
chr2	GTF2FASTA	exon	181898485	181898709	1000	+	.	gene_id "STRG.48659.1+chr2:181898485-181898709_F:1_P:0_M"; transcript_id "STRG.48659.1+chr2:181898485-181898709_F:1_P:0_M";
chr5	GTF2FASTA	transcript	34481917	34482213	1000	-	.	gene_id "STRG.60124.2-chr5:34481917-34482213_F:2_P:298_M"; transcript_id "STRG.60124.2-chr5:34481917-34482213_F:2_P:298_M";
chr5	GTF2FASTA	exon	34481917	34482213	1000	-	.	gene_id "STRG.60124.2-chr5:34481917-34482213_F:2_P:298_M"; transcript_id "STRG.60124.2-chr5:34481917-34482213_F:2_P:298_M";
chr9	GTF2FASTA	transcript	119162955	119163380	1000	+	.	gene_id "STRG.82170.5+chr9:119162955-119163380_F:0_P:3_M"; transcript_id "STRG.82170.5+chr9:119162955-119163380_F:0_P:3_M";
chr9	GTF2FASTA	exon	119162955	119163380	1000	+	.	gene_id "STRG.82170.5+chr9:119162955-119163380_F:0_P:3_M"; transcript_id "STRG.82170.5+chr9:119162955-119163380_F:0_P:3_M";
chr1	GTF2FASTA	transcript	152383634	152386584	1000	-	.	gene_id "STRG.40875.2-chr1:152383634-152386584_F:0_P:0_M"; transcript_id "STRG.40875.2-chr1:152383634-152386584_F:0_P:0_M";
chr1	GTF2FASTA	exon	152383634	152383780	1000	-	.	gene_id "STRG.40875.2-chr1:152383634-152386584_F:0_P:0_M"; transcript_id "STRG.40875.2-chr1:152383634-152386584_F:0_P:0_M";
chr1	GTF2FASTA	exon	152386459	152386584	1000	-	.	gene_id "STRG.40875.2-chr1:152383634-152386584_F:0_P:0_M"; transcript_id "STRG.40875.2-chr1:152383634-152386584_F:0_P:0_M";
chr7	GTF2FASTA	transcript	138914725	138914976	1000	+	.	gene_id "STRG.60565.1+chr7:138914725-138914976_F:1_P:1_M"; transcript_id "STRG.60565.1+chr7:138914725-138914976_F:1_P:1_M";
chr7	GTF2FASTA	exon	138914725	138914976	1000	+	.	gene_id "STRG.60565.1+chr7:138914725-138914976_F:1_P:1_M"; transcript_id "STRG.60565.1+chr7:138914725-138914976_F:1_P:1_M";
chr12	GTF2FASTA	transcript	31018673	31018906	1000	+	.	gene_id "STRG.10798.1+chr12:31018673-31018906_F:2_P:0_M"; transcript_id "STRG.10798.1+chr12:31018673-31018906_F:2_P:0_M";
chr12	GTF2FASTA	exon	31018673	31018906	1000	+	.	gene_id "STRG.10798.1+chr12:31018673-31018906_F:2_P:0_M"; transcript_id "STRG.10798.1+chr12:31018673-31018906_F:2_P:0_M";
chr6	GTF2FASTA	transcript	128202682	128203113	1000	-	.	gene_id "STRG.67751.1-chr6:128202682-128203113_F:0_P:0_M"; transcript_id "STRG.67751.1-chr6:128202682-128203113_F:0_P:0_M";
chr6	GTF2FASTA	exon	128202682	128203113	1000	-	.	gene_id "STRG.67751.1-chr6:128202682-128203113_F:0_P:0_M"; transcript_id "STRG.67751.1-chr6:128202682-128203113_F:0_P:0_M";
chr18	GTF2FASTA	transcript	36679609	36681722	1000	+	.	gene_id "STRG.27387.2+chr18:36679609-36681722_F:1_P:3_M"; transcript_id "STRG.27387.2+chr18:36679609-36681722_F:1_P:3_M";
chr18	GTF2FASTA	exon	36679609	36679623	1000	+	.	gene_id "STRG.27387.2+chr18:36679609-36681722_F:1_P:3_M"; transcript_id "STRG.27387.2+chr18:36679609-36681722_F:1_P:3_M";
chr18	GTF2FASTA	exon	36680516	36680614	1000	+	.	gene_id "STRG.27387.2+chr18:36679609-36681722_F:1_P:3_M"; transcript_id "STRG.27387.2+chr18:36679609-36681722_F:1_P:3_M";
chr18	GTF2FASTA	exon	36681528	36681722	1000	+	.	gene_id "STRG.27387.2+chr18:36679609-36681722_F:1_P:3_M"; transcript_id "STRG.27387.2+chr18:36679609-36681722_F:1_P:3_M";
chr8	GTF2FASTA	transcript	107262838	107263248	1000	-	.	gene_id "STRG.76731.1-chr8:107262838-107263248_F:0_P:0_M"; transcript_id "STRG.76731.1-chr8:107262838-107263248_F:0_P:0_M";
chr8	GTF2FASTA	exon	107262838	107263248	1000	-	.	gene_id "STRG.76731.1-chr8:107262838-107263248_F:0_P:0_M"; transcript_id "STRG.76731.1-chr8:107262838-107263248_F:0_P:0_M";
chr14	GTF2FASTA	transcript	93195372	93195575	1000	-	.	gene_id "STRG.20455.1-chr14:93195372-93195575_F:2_P:0_M"; transcript_id "STRG.20455.1-chr14:93195372-93195575_F:2_P:0_M";
chr14	GTF2FASTA	exon	93195372	93195575	1000	-	.	gene_id "STRG.20455.1-chr14:93195372-93195575_F:2_P:0_M"; transcript_id "STRG.20455.1-chr14:93195372-93195575_F:2_P:0_M";
chr19	GTF2FASTA	transcript	59087570	59087905	1000	+	.	gene_id "STRG.36140.1+chr19:59087570-59087905_F:2_P:0_M"; transcript_id "STRG.36140.1+chr19:59087570-59087905_F:2_P:0_M";
chr19	GTF2FASTA	exon	59087570	59087905	1000	+	.	gene_id "STRG.36140.1+chr19:59087570-59087905_F:2_P:0_M"; transcript_id "STRG.36140.1+chr19:59087570-59087905_F:2_P:0_M";
chr1	GTF2FASTA	transcript	39570116	39570265	1000	+	.	gene_id "STRG.37219.2+chr1:39570116-39570265_F:2_P:257_M"; transcript_id "STRG.37219.2+chr1:39570116-39570265_F:2_P:257_M";
chr1	GTF2FASTA	exon	39570116	39570265	1000	+	.	gene_id "STRG.37219.2+chr1:39570116-39570265_F:2_P:257_M"; transcript_id "STRG.37219.2+chr1:39570116-39570265_F:2_P:257_M";
chr5	GTF2FASTA	transcript	123742836	123749294	1000	-	.	gene_id "STRG.62967.1-chr5:123742836-123749294_F:2_P:1_M"; transcript_id "STRG.62967.1-chr5:123742836-123749294_F:2_P:1_M";
chr5	GTF2FASTA	exon	123742836	123742856	1000	-	.	gene_id "STRG.62967.1-chr5:123742836-123749294_F:2_P:1_M"; transcript_id "STRG.62967.1-chr5:123742836-123749294_F:2_P:1_M";
chr5	GTF2FASTA	exon	123743638	123743678	1000	-	.	gene_id "STRG.62967.1-chr5:123742836-123749294_F:2_P:1_M"; transcript_id "STRG.62967.1-chr5:123742836-123749294_F:2_P:1_M";
chr5	GTF2FASTA	exon	123744955	123745111	1000	-	.	gene_id "STRG.62967.1-chr5:123742836-123749294_F:2_P:1_M"; transcript_id "STRG.62967.1-chr5:123742836-123749294_F:2_P:1_M";
chr5	GTF2FASTA	exon	123749289	123749294	1000	-	.	gene_id "STRG.62967.1-chr5:123742836-123749294_F:2_P:1_M"; transcript_id "STRG.62967.1-chr5:123742836-123749294_F:2_P:1_M";
chr13	GTF2FASTA	transcript	24998380	24998439	1000	+	.	gene_id "STRG.14318.2+chr13:24998380-24998439_F:1_P:265_M"; transcript_id "STRG.14318.2+chr13:24998380-24998439_F:1_P:265_M";
chr13	GTF2FASTA	exon	24998380	24998439	1000	+	.	gene_id "STRG.14318.2+chr13:24998380-24998439_F:1_P:265_M"; transcript_id "STRG.14318.2+chr13:24998380-24998439_F:1_P:265_M";
chr11	GTF2FASTA	transcript	87618948	87618971	1000	+	.	gene_id "STRG.8181.1+chr11:87618948-87618971_F:0_P:19_M"; transcript_id "STRG.8181.1+chr11:87618948-87618971_F:0_P:19_M";
chr11	GTF2FASTA	exon	87618948	87618971	1000	+	.	gene_id "STRG.8181.1+chr11:87618948-87618971_F:0_P:19_M"; transcript_id "STRG.8181.1+chr11:87618948-87618971_F:0_P:19_M";
chr2	GTF2FASTA	transcript	90917630	90917986	1000	-	.	gene_id "STRG.45223.4-chr2:90917630-90917986_F:1_P:41_M"; transcript_id "STRG.45223.4-chr2:90917630-90917986_F:1_P:41_M";
chr2	GTF2FASTA	exon	90917630	90917986	1000	-	.	gene_id "STRG.45223.4-chr2:90917630-90917986_F:1_P:41_M"; transcript_id "STRG.45223.4-chr2:90917630-90917986_F:1_P:41_M";
chr16	GTF2FASTA	transcript	10801432	10801713	1000	+	.	gene_id "STRG.24842.1+chr16:10801432-10801713_F:1_P:91_M"; transcript_id "STRG.24842.1+chr16:10801432-10801713_F:1_P:91_M";
chr16	GTF2FASTA	exon	10801432	10801713	1000	+	.	gene_id "STRG.24842.1+chr16:10801432-10801713_F:1_P:91_M"; transcript_id "STRG.24842.1+chr16:10801432-10801713_F:1_P:91_M";
chr7	GTF2FASTA	transcript	29155880	29156170	1000	-	.	gene_id "STRG.58948.2-chr7:29155880-29156170_F:1_P:0_M"; transcript_id "STRG.58948.2-chr7:29155880-29156170_F:1_P:0_M";
chr7	GTF2FASTA	exon	29155880	29156030	1000	-	.	gene_id "STRG.58948.2-chr7:29155880-29156170_F:1_P:0_M"; transcript_id "STRG.58948.2-chr7:29155880-29156170_F:1_P:0_M";
chr7	GTF2FASTA	exon	29156130	29156170	1000	-	.	gene_id "STRG.58948.2-chr7:29155880-29156170_F:1_P:0_M"; transcript_id "STRG.58948.2-chr7:29155880-29156170_F:1_P:0_M";
chr1	GTF2FASTA	transcript	128520712	128521158	1000	-	.	gene_id "STRG.40119.1-chr1:128520712-128521158_F:0_P:8_M"; transcript_id "STRG.40119.1-chr1:128520712-128521158_F:0_P:8_M";
chr1	GTF2FASTA	exon	128520712	128521158	1000	-	.	gene_id "STRG.40119.1-chr1:128520712-128521158_F:0_P:8_M"; transcript_id "STRG.40119.1-chr1:128520712-128521158_F:0_P:8_M";
chrY	GTF2FASTA	transcript	31672819	31673250	1000	+	.	gene_id "STRG.86001.1+chrY:31672819-31673250_F:1_P:9_M"; transcript_id "STRG.86001.1+chrY:31672819-31673250_F:1_P:9_M";
chrY	GTF2FASTA	exon	31672819	31673250	1000	+	.	gene_id "STRG.86001.1+chrY:31672819-31673250_F:1_P:9_M"; transcript_id "STRG.86001.1+chrY:31672819-31673250_F:1_P:9_M";
chr4	GTF2FASTA	transcript	136314099	136316563	1000	+	.	gene_id "STRG.58069.4+chr4:136314099-136316563_F:0_P:0_M"; transcript_id "STRG.58069.4+chr4:136314099-136316563_F:0_P:0_M";
chr4	GTF2FASTA	exon	136314099	136314255	1000	+	.	gene_id "STRG.58069.4+chr4:136314099-136316563_F:0_P:0_M"; transcript_id "STRG.58069.4+chr4:136314099-136316563_F:0_P:0_M";
chr4	GTF2FASTA	exon	136316361	136316563	1000	+	.	gene_id "STRG.58069.4+chr4:136314099-136316563_F:0_P:0_M"; transcript_id "STRG.58069.4+chr4:136314099-136316563_F:0_P:0_M";
chr11	GTF2FASTA	transcript	33173102	33173365	1000	+	.	gene_id "STRG.5969.1+chr11:33173102-33173365_F:2_P:7_M"; transcript_id "STRG.5969.1+chr11:33173102-33173365_F:2_P:7_M";
chr11	GTF2FASTA	exon	33173102	33173365	1000	+	.	gene_id "STRG.5969.1+chr11:33173102-33173365_F:2_P:7_M"; transcript_id "STRG.5969.1+chr11:33173102-33173365_F:2_P:7_M";
chr14	GTF2FASTA	transcript	61559155	61559460	1000	+	.	gene_id "STRG.19541.2+chr14:61559155-61559460_F:0_P:13_M"; transcript_id "STRG.19541.2+chr14:61559155-61559460_F:0_P:13_M";
chr14	GTF2FASTA	exon	61559155	61559460	1000	+	.	gene_id "STRG.19541.2+chr14:61559155-61559460_F:0_P:13_M"; transcript_id "STRG.19541.2+chr14:61559155-61559460_F:0_P:13_M";
chr3	GTF2FASTA	transcript	145938832	145943766	1000	+	.	gene_id "STRG.53344.4+chr3:145938832-145943766_F:1_P:13_M"; transcript_id "STRG.53344.4+chr3:145938832-145943766_F:1_P:13_M";
chr3	GTF2FASTA	exon	145938832	145939096	1000	+	.	gene_id "STRG.53344.4+chr3:145938832-145943766_F:1_P:13_M"; transcript_id "STRG.53344.4+chr3:145938832-145943766_F:1_P:13_M";
chr3	GTF2FASTA	exon	145943762	145943766	1000	+	.	gene_id "STRG.53344.4+chr3:145938832-145943766_F:1_P:13_M"; transcript_id "STRG.53344.4+chr3:145938832-145943766_F:1_P:13_M";
chr1	GTF2FASTA	transcript	64150351	64150587	1000	+	.	gene_id "STRG.38081.1+chr1:64150351-64150587_F:1_P:0_M"; transcript_id "STRG.38081.1+chr1:64150351-64150587_F:1_P:0_M";
chr1	GTF2FASTA	exon	64150351	64150587	1000	+	.	gene_id "STRG.38081.1+chr1:64150351-64150587_F:1_P:0_M"; transcript_id "STRG.38081.1+chr1:64150351-64150587_F:1_P:0_M";
chr2	GTF2FASTA	transcript	181898485	181898709	1000	+	.	gene_id "STRG.48659.1+chr2:181898485-181898709_F:1_P:0_M"; transcript_id "STRG.48659.1+chr2:181898485-181898709_F:1_P:0_M";
chr2	GTF2FASTA	exon	181898485	181898709	1000	+	.	gene_id "STRG.48659.1+chr2:181898485-181898709_F:1_P:0_M"; transcript_id "STRG.48659.1+chr2:181898485-181898709_F:1_P:0_M";
chr2	GTF2FASTA	transcript	156994238	156994402	1000	-	.	gene_id "STRG.47891.5-chr2:156994238-156994402_F:0_P:70_M"; transcript_id "STRG.47891.5-chr2:156994238-156994402_F:0_P:70_M";
chr2	GTF2FASTA	exon	156994238	156994402	1000	-	.	gene_id "STRG.47891.5-chr2:156994238-156994402_F:0_P:70_M"; transcript_id "STRG.47891.5-chr2:156994238-156994402_F:0_P:70_M";
chr11	GTF2FASTA	transcript	99678438	99678836	1000	+	.	gene_id "STRG.8505.1+chr11:99678438-99678836_F:0_P:0_M"; transcript_id "STRG.8505.1+chr11:99678438-99678836_F:0_P:0_M";
chr11	GTF2FASTA	exon	99678438	99678836	1000	+	.	gene_id "STRG.8505.1+chr11:99678438-99678836_F:0_P:0_M"; transcript_id "STRG.8505.1+chr11:99678438-99678836_F:0_P:0_M";
chr16	GTF2FASTA	transcript	36184260	36257369	1000	+	.	gene_id "STRG.26066.2+chr16:36184260-36257369_F:0_P:1_M"; transcript_id "STRG.26066.2+chr16:36184260-36257369_F:0_P:1_M";
chr16	GTF2FASTA	exon	36184260	36184325	1000	+	.	gene_id "STRG.26066.2+chr16:36184260-36257369_F:0_P:1_M"; transcript_id "STRG.26066.2+chr16:36184260-36257369_F:0_P:1_M";
chr16	GTF2FASTA	exon	36186364	36186465	1000	+	.	gene_id "STRG.26066.2+chr16:36184260-36257369_F:0_P:1_M"; transcript_id "STRG.26066.2+chr16:36184260-36257369_F:0_P:1_M";
chr16	GTF2FASTA	exon	36257247	36257369	1000	+	.	gene_id "STRG.26066.2+chr16:36184260-36257369_F:0_P:1_M"; transcript_id "STRG.26066.2+chr16:36184260-36257369_F:0_P:1_M";
chr5	GTF2FASTA	transcript	145233467	145243006	1000	+	.	gene_id "STRG.63764.3+chr5:145233467-145243006_F:1_P:2_M"; transcript_id "STRG.63764.3+chr5:145233467-145243006_F:1_P:2_M";
chr5	GTF2FASTA	exon	145233467	145233602	1000	+	.	gene_id "STRG.63764.3+chr5:145233467-145243006_F:1_P:2_M"; transcript_id "STRG.63764.3+chr5:145233467-145243006_F:1_P:2_M";
chr5	GTF2FASTA	exon	145235306	145235391	1000	+	.	gene_id "STRG.63764.3+chr5:145233467-145243006_F:1_P:2_M"; transcript_id "STRG.63764.3+chr5:145233467-145243006_F:1_P:2_M";
chr5	GTF2FASTA	exon	145242920	145243006	1000	+	.	gene_id "STRG.63764.3+chr5:145233467-145243006_F:1_P:2_M"; transcript_id "STRG.63764.3+chr5:145233467-145243006_F:1_P:2_M";
chr5	GTF2FASTA	transcript	34481917	34482213	1000	-	.	gene_id "STRG.60124.2-chr5:34481917-34482213_F:2_P:298_M"; transcript_id "STRG.60124.2-chr5:34481917-34482213_F:2_P:298_M";
chr5	GTF2FASTA	exon	34481917	34482213	1000	-	.	gene_id "STRG.60124.2-chr5:34481917-34482213_F:2_P:298_M"; transcript_id "STRG.60124.2-chr5:34481917-34482213_F:2_P:298_M";
chr12	GTF2FASTA	transcript	13753138	13753353	1000	-	.	gene_id "STRG.10263.1-chr12:13753138-13753353_F:2_P:0_M"; transcript_id "STRG.10263.1-chr12:13753138-13753353_F:2_P:0_M";
chr12	GTF2FASTA	exon	13753138	13753353	1000	-	.	gene_id "STRG.10263.1-chr12:13753138-13753353_F:2_P:0_M"; transcript_id "STRG.10263.1-chr12:13753138-13753353_F:2_P:0_M";
chr2	GTF2FASTA	transcript	181897036	181897389	1000	+	.	gene_id "STRG.48660.1+chr2:181897036-181897389_F:1_P:0_M"; transcript_id "STRG.48660.1+chr2:181897036-181897389_F:1_P:0_M";
chr2	GTF2FASTA	exon	181897036	181897389	1000	+	.	gene_id "STRG.48660.1+chr2:181897036-181897389_F:1_P:0_M"; transcript_id "STRG.48660.1+chr2:181897036-181897389_F:1_P:0_M";
chr12	GTF2FASTA	transcript	13753138	13753353	1000	-	.	gene_id "STRG.10263.1-chr12:13753138-13753353_F:2_P:0_M"; transcript_id "STRG.10263.1-chr12:13753138-13753353_F:2_P:0_M";
chr12	GTF2FASTA	exon	13753138	13753353	1000	-	.	gene_id "STRG.10263.1-chr12:13753138-13753353_F:2_P:0_M"; transcript_id "STRG.10263.1-chr12:13753138-13753353_F:2_P:0_M";
chr1	GTF2FASTA	transcript	6916559	6916885	1000	+	.	gene_id "STRG.36339.1+chr1:6916559-6916885_F:2_P:1_M"; transcript_id "STRG.36339.1+chr1:6916559-6916885_F:2_P:1_M";
chr1	GTF2FASTA	exon	6916559	6916885	1000	+	.	gene_id "STRG.36339.1+chr1:6916559-6916885_F:2_P:1_M"; transcript_id "STRG.36339.1+chr1:6916559-6916885_F:2_P:1_M";
chr14	GTF2FASTA	transcript	93195372	93195575	1000	-	.	gene_id "STRG.20455.1-chr14:93195372-93195575_F:2_P:0_M"; transcript_id "STRG.20455.1-chr14:93195372-93195575_F:2_P:0_M";
chr14	GTF2FASTA	exon	93195372	93195575	1000	-	.	gene_id "STRG.20455.1-chr14:93195372-93195575_F:2_P:0_M"; transcript_id "STRG.20455.1-chr14:93195372-93195575_F:2_P:0_M";
chrY	GTF2FASTA	transcript	31672819	31673250	1000	+	.	gene_id "STRG.86001.1+chrY:31672819-31673250_F:1_P:9_M"; transcript_id "STRG.86001.1+chrY:31672819-31673250_F:1_P:9_M";
chrY	GTF2FASTA	exon	31672819	31673250	1000	+	.	gene_id "STRG.86001.1+chrY:31672819-31673250_F:1_P:9_M"; transcript_id "STRG.86001.1+chrY:31672819-31673250_F:1_P:9_M";
chr11	GTF2FASTA	transcript	117871476	117873399	1000	-	.	gene_id "STRG.9616.2-chr11:117871476-117873399_F:0_P:0_M"; transcript_id "STRG.9616.2-chr11:117871476-117873399_F:0_P:0_M";
chr11	GTF2FASTA	exon	117871476	117871687	1000	-	.	gene_id "STRG.9616.2-chr11:117871476-117873399_F:0_P:0_M"; transcript_id "STRG.9616.2-chr11:117871476-117873399_F:0_P:0_M";
chr11	GTF2FASTA	exon	117873171	117873399	1000	-	.	gene_id "STRG.9616.2-chr11:117871476-117873399_F:0_P:0_M"; transcript_id "STRG.9616.2-chr11:117871476-117873399_F:0_P:0_M";
chr11	GTF2FASTA	transcript	117871476	117873399	1000	-	.	gene_id "STRG.9616.2-chr11:117871476-117873399_F:0_P:0_M"; transcript_id "STRG.9616.2-chr11:117871476-117873399_F:0_P:0_M";
chr11	GTF2FASTA	exon	117871476	117871687	1000	-	.	gene_id "STRG.9616.2-chr11:117871476-117873399_F:0_P:0_M"; transcript_id "STRG.9616.2-chr11:117871476-117873399_F:0_P:0_M";
chr11	GTF2FASTA	exon	117873171	117873399	1000	-	.	gene_id "STRG.9616.2-chr11:117871476-117873399_F:0_P:0_M"; transcript_id "STRG.9616.2-chr11:117871476-117873399_F:0_P:0_M";
chr18	GTF2FASTA	transcript	36679609	36681722	1000	+	.	gene_id "STRG.27387.2+chr18:36679609-36681722_F:1_P:3_M"; transcript_id "STRG.27387.2+chr18:36679609-36681722_F:1_P:3_M";
chr18	GTF2FASTA	exon	36679609	36679623	1000	+	.	gene_id "STRG.27387.2+chr18:36679609-36681722_F:1_P:3_M"; transcript_id "STRG.27387.2+chr18:36679609-36681722_F:1_P:3_M";
chr18	GTF2FASTA	exon	36680516	36680614	1000	+	.	gene_id "STRG.27387.2+chr18:36679609-36681722_F:1_P:3_M"; transcript_id "STRG.27387.2+chr18:36679609-36681722_F:1_P:3_M";
chr18	GTF2FASTA	exon	36681528	36681722	1000	+	.	gene_id "STRG.27387.2+chr18:36679609-36681722_F:1_P:3_M"; transcript_id "STRG.27387.2+chr18:36679609-36681722_F:1_P:3_M";
chr17	GTF2FASTA	transcript	27559569	27562488	1000	+	.	gene_id "STRG.28904.1+chr17:27559569-27562488_F:0_P:2_M"; transcript_id "STRG.28904.1+chr17:27559569-27562488_F:0_P:2_M";
chr17	GTF2FASTA	exon	27559569	27559670	1000	+	.	gene_id "STRG.28904.1+chr17:27559569-27562488_F:0_P:2_M"; transcript_id "STRG.28904.1+chr17:27559569-27562488_F:0_P:2_M";
chr17	GTF2FASTA	exon	27560928	27561011	1000	+	.	gene_id "STRG.28904.1+chr17:27559569-27562488_F:0_P:2_M"; transcript_id "STRG.28904.1+chr17:27559569-27562488_F:0_P:2_M";
chr17	GTF2FASTA	exon	27561461	27561511	1000	+	.	gene_id "STRG.28904.1+chr17:27559569-27562488_F:0_P:2_M"; transcript_id "STRG.28904.1+chr17:27559569-27562488_F:0_P:2_M";
chr17	GTF2FASTA	exon	27562441	27562488	1000	+	.	gene_id "STRG.28904.1+chr17:27559569-27562488_F:0_P:2_M"; transcript_id "STRG.28904.1+chr17:27559569-27562488_F:0_P:2_M";
chr10	GTF2FASTA	transcript	85938051	85938110	1000	+	.	gene_id "STRG.3006.1+chr10:85938051-85938110_F:0_P:48_M"; transcript_id "STRG.3006.1+chr10:85938051-85938110_F:0_P:48_M";
chr10	GTF2FASTA	exon	85938051	85938110	1000	+	.	gene_id "STRG.3006.1+chr10:85938051-85938110_F:0_P:48_M"; transcript_id "STRG.3006.1+chr10:85938051-85938110_F:0_P:48_M";
chr9	GTF2FASTA	transcript	115405400	115405552	1000	+	.	gene_id "STRG.69350.1+chr9:115405400-115405552_F:2_P:1_M"; transcript_id "STRG.69350.1+chr9:115405400-115405552_F:2_P:1_M";
chr9	GTF2FASTA	exon	115405400	115405552	1000	+	.	gene_id "STRG.69350.1+chr9:115405400-115405552_F:2_P:1_M"; transcript_id "STRG.69350.1+chr9:115405400-115405552_F:2_P:1_M";
chr4	GTF2FASTA	transcript	145178165	145190592	1000	-	.	gene_id "STRG.58494.5-chr4:145178165-145190592_F:1_P:1_M"; transcript_id "STRG.58494.5-chr4:145178165-145190592_F:1_P:1_M";
chr4	GTF2FASTA	exon	145178165	145178379	1000	-	.	gene_id "STRG.58494.5-chr4:145178165-145190592_F:1_P:1_M"; transcript_id "STRG.58494.5-chr4:145178165-145190592_F:1_P:1_M";
chr4	GTF2FASTA	exon	145181116	145181193	1000	-	.	gene_id "STRG.58494.5-chr4:145178165-145190592_F:1_P:1_M"; transcript_id "STRG.58494.5-chr4:145178165-145190592_F:1_P:1_M";
chr4	GTF2FASTA	exon	145190496	145190592	1000	-	.	gene_id "STRG.58494.5-chr4:145178165-145190592_F:1_P:1_M"; transcript_id "STRG.58494.5-chr4:145178165-145190592_F:1_P:1_M";
chr11	GTF2FASTA	transcript	20337460	20337519	1000	+	.	gene_id "STRG.5397.1+chr11:20337460-20337519_F:1_P:1_M"; transcript_id "STRG.5397.1+chr11:20337460-20337519_F:1_P:1_M";
chr11	GTF2FASTA	exon	20337460	20337519	1000	+	.	gene_id "STRG.5397.1+chr11:20337460-20337519_F:1_P:1_M"; transcript_id "STRG.5397.1+chr11:20337460-20337519_F:1_P:1_M";
chr9	GTF2FASTA	transcript	44374744	44375091	1000	-	.	gene_id "STRG.79176.1-chr9:44374744-44375091_F:0_P:1_M"; transcript_id "STRG.79176.1-chr9:44374744-44375091_F:0_P:1_M";
chr9	GTF2FASTA	exon	44374744	44375091	1000	-	.	gene_id "STRG.79176.1-chr9:44374744-44375091_F:0_P:1_M"; transcript_id "STRG.79176.1-chr9:44374744-44375091_F:0_P:1_M";
chr7	GTF2FASTA	transcript	29155880	29156170	1000	-	.	gene_id "STRG.58948.2-chr7:29155880-29156170_F:1_P:0_M"; transcript_id "STRG.58948.2-chr7:29155880-29156170_F:1_P:0_M";
chr7	GTF2FASTA	exon	29155880	29156030	1000	-	.	gene_id "STRG.58948.2-chr7:29155880-29156170_F:1_P:0_M"; transcript_id "STRG.58948.2-chr7:29155880-29156170_F:1_P:0_M";
chr7	GTF2FASTA	exon	29156130	29156170	1000	-	.	gene_id "STRG.58948.2-chr7:29155880-29156170_F:1_P:0_M"; transcript_id "STRG.58948.2-chr7:29155880-29156170_F:1_P:0_M";
chr3	GTF2FASTA	transcript	158024212	158036605	1000	-	.	gene_id "STRG.53619.4-chr3:158024212-158036605_F:1_P:0_M"; transcript_id "STRG.53619.4-chr3:158024212-158036605_F:1_P:0_M";
chr3	GTF2FASTA	exon	158024212	158024231	1000	-	.	gene_id "STRG.53619.4-chr3:158024212-158036605_F:1_P:0_M"; transcript_id "STRG.53619.4-chr3:158024212-158036605_F:1_P:0_M";
chr3	GTF2FASTA	exon	158026725	158026858	1000	-	.	gene_id "STRG.53619.4-chr3:158024212-158036605_F:1_P:0_M"; transcript_id "STRG.53619.4-chr3:158024212-158036605_F:1_P:0_M";
chr3	GTF2FASTA	exon	158031452	158031648	1000	-	.	gene_id "STRG.53619.4-chr3:158024212-158036605_F:1_P:0_M"; transcript_id "STRG.53619.4-chr3:158024212-158036605_F:1_P:0_M";
chr3	GTF2FASTA	exon	158036516	158036605	1000	-	.	gene_id "STRG.53619.4-chr3:158024212-158036605_F:1_P:0_M"; transcript_id "STRG.53619.4-chr3:158024212-158036605_F:1_P:0_M";
chr6	GTF2FASTA	transcript	128202682	128203113	1000	-	.	gene_id "STRG.67751.1-chr6:128202682-128203113_F:0_P:0_M"; transcript_id "STRG.67751.1-chr6:128202682-128203113_F:0_P:0_M";
chr6	GTF2FASTA	exon	128202682	128203113	1000	-	.	gene_id "STRG.67751.1-chr6:128202682-128203113_F:0_P:0_M"; transcript_id "STRG.67751.1-chr6:128202682-128203113_F:0_P:0_M";
chr18	GTF2FASTA	transcript	34331219	34331834	1000	+	.	gene_id "STRG.32203.7+chr18:34331219-34331834_F:2_P:54_M"; transcript_id "STRG.32203.7+chr18:34331219-34331834_F:2_P:54_M";
chr18	GTF2FASTA	exon	34331219	34331259	1000	+	.	gene_id "STRG.32203.7+chr18:34331219-34331834_F:2_P:54_M"; transcript_id "STRG.32203.7+chr18:34331219-34331834_F:2_P:54_M";
chr18	GTF2FASTA	exon	34331750	34331834	1000	+	.	gene_id "STRG.32203.7+chr18:34331219-34331834_F:2_P:54_M"; transcript_id "STRG.32203.7+chr18:34331219-34331834_F:2_P:54_M";
chr12	GTF2FASTA	transcript	55057200	55080077	1000	-	.	gene_id "STRG.11566.9-chr12:55057200-55080077_F:2_P:7_M"; transcript_id "STRG.11566.9-chr12:55057200-55080077_F:2_P:7_M";
chr12	GTF2FASTA	exon	55057200	55057352	1000	-	.	gene_id "STRG.11566.9-chr12:55057200-55080077_F:2_P:7_M"; transcript_id "STRG.11566.9-chr12:55057200-55080077_F:2_P:7_M";
chr12	GTF2FASTA	exon	55062988	55063109	1000	-	.	gene_id "STRG.11566.9-chr12:55057200-55080077_F:2_P:7_M"; transcript_id "STRG.11566.9-chr12:55057200-55080077_F:2_P:7_M";
chr12	GTF2FASTA	exon	55079981	55080077	1000	-	.	gene_id "STRG.11566.9-chr12:55057200-55080077_F:2_P:7_M"; transcript_id "STRG.11566.9-chr12:55057200-55080077_F:2_P:7_M";
chr5	GTF2FASTA	transcript	49552860	49553267	1000	+	.	gene_id "STRG.60546.1+chr5:49552860-49553267_F:0_P:0_M"; transcript_id "STRG.60546.1+chr5:49552860-49553267_F:0_P:0_M";
chr5	GTF2FASTA	exon	49552860	49553267	1000	+	.	gene_id "STRG.60546.1+chr5:49552860-49553267_F:0_P:0_M"; transcript_id "STRG.60546.1+chr5:49552860-49553267_F:0_P:0_M";
chr16	GTF2FASTA	transcript	44140104	44157309	1000	+	.	gene_id "STRG.26270.3+chr16:44140104-44157309_F:0_P:1_M"; transcript_id "STRG.26270.3+chr16:44140104-44157309_F:0_P:1_M";
chr16	GTF2FASTA	exon	44140104	44140111	1000	+	.	gene_id "STRG.26270.3+chr16:44140104-44157309_F:0_P:1_M"; transcript_id "STRG.26270.3+chr16:44140104-44157309_F:0_P:1_M";
chr16	GTF2FASTA	exon	44156413	44156546	1000	+	.	gene_id "STRG.26270.3+chr16:44140104-44157309_F:0_P:1_M"; transcript_id "STRG.26270.3+chr16:44140104-44157309_F:0_P:1_M";
chr16	GTF2FASTA	exon	44157074	44157309	1000	+	.	gene_id "STRG.26270.3+chr16:44140104-44157309_F:0_P:1_M"; transcript_id "STRG.26270.3+chr16:44140104-44157309_F:0_P:1_M";
chr4	GTF2FASTA	transcript	136314099	136316563	1000	+	.	gene_id "STRG.58069.4+chr4:136314099-136316563_F:0_P:0_M"; transcript_id "STRG.58069.4+chr4:136314099-136316563_F:0_P:0_M";
chr4	GTF2FASTA	exon	136314099	136314255	1000	+	.	gene_id "STRG.58069.4+chr4:136314099-136316563_F:0_P:0_M"; transcript_id "STRG.58069.4+chr4:136314099-136316563_F:0_P:0_M";
chr4	GTF2FASTA	exon	136316361	136316563	1000	+	.	gene_id "STRG.58069.4+chr4:136314099-136316563_F:0_P:0_M"; transcript_id "STRG.58069.4+chr4:136314099-136316563_F:0_P:0_M";
chr3	GTF2FASTA	transcript	57362970	57363260	1000	+	.	gene_id "STRG.50220.1+chr3:57362970-57363260_F:0_P:3_M"; transcript_id "STRG.50220.1+chr3:57362970-57363260_F:0_P:3_M";
chr3	GTF2FASTA	exon	57362970	57363260	1000	+	.	gene_id "STRG.50220.1+chr3:57362970-57363260_F:0_P:3_M"; transcript_id "STRG.50220.1+chr3:57362970-57363260_F:0_P:3_M";
chr1	GTF2FASTA	transcript	128520712	128521158	1000	-	.	gene_id "STRG.40119.1-chr1:128520712-128521158_F:0_P:8_M"; transcript_id "STRG.40119.1-chr1:128520712-128521158_F:0_P:8_M";
chr1	GTF2FASTA	exon	128520712	128521158	1000	-	.	gene_id "STRG.40119.1-chr1:128520712-128521158_F:0_P:8_M"; transcript_id "STRG.40119.1-chr1:128520712-128521158_F:0_P:8_M";
chr7	GTF2FASTA	transcript	44604543	44604632	1000	+	.	gene_id "STRG.70552.1+chr7:44604543-44604632_F:0_P:22_M"; transcript_id "STRG.70552.1+chr7:44604543-44604632_F:0_P:22_M";
chr7	GTF2FASTA	exon	44604543	44604632	1000	+	.	gene_id "STRG.70552.1+chr7:44604543-44604632_F:0_P:22_M"; transcript_id "STRG.70552.1+chr7:44604543-44604632_F:0_P:22_M";
chr8	GTF2FASTA	transcript	84677195	84687835	1000	-	.	gene_id "STRG.76142.3-chr8:84677195-84687835_F:1_P:1_M"; transcript_id "STRG.76142.3-chr8:84677195-84687835_F:1_P:1_M";
chr8	GTF2FASTA	exon	84677195	84677252	1000	-	.	gene_id "STRG.76142.3-chr8:84677195-84687835_F:1_P:1_M"; transcript_id "STRG.76142.3-chr8:84677195-84687835_F:1_P:1_M";
chr8	GTF2FASTA	exon	84687675	84687835	1000	-	.	gene_id "STRG.76142.3-chr8:84677195-84687835_F:1_P:1_M"; transcript_id "STRG.76142.3-chr8:84677195-84687835_F:1_P:1_M";
chr17	GTF2FASTA	transcript	63570934	63571221	1000	+	.	gene_id "STRG.30045.1+chr17:63570934-63571221_F:1_P:0_M"; transcript_id "STRG.30045.1+chr17:63570934-63571221_F:1_P:0_M";
chr17	GTF2FASTA	exon	63570934	63571221	1000	+	.	gene_id "STRG.30045.1+chr17:63570934-63571221_F:1_P:0_M"; transcript_id "STRG.30045.1+chr17:63570934-63571221_F:1_P:0_M";
chr2	GTF2FASTA	transcript	10594681	10594782	1000	+	.	gene_id "STRG.42696.3+chr2:10594681-10594782_F:2_P:70_M"; transcript_id "STRG.42696.3+chr2:10594681-10594782_F:2_P:70_M";
chr2	GTF2FASTA	exon	10594681	10594782	1000	+	.	gene_id "STRG.42696.3+chr2:10594681-10594782_F:2_P:70_M"; transcript_id "STRG.42696.3+chr2:10594681-10594782_F:2_P:70_M";
chr1	GTF2FASTA	transcript	165489236	165489352	1000	+	.	gene_id "STRG.34123.1+chr1:165489236-165489352_F:1_P:9_M"; transcript_id "STRG.34123.1+chr1:165489236-165489352_F:1_P:9_M";
chr1	GTF2FASTA	exon	165489236	165489352	1000	+	.	gene_id "STRG.34123.1+chr1:165489236-165489352_F:1_P:9_M"; transcript_id "STRG.34123.1+chr1:165489236-165489352_F:1_P:9_M";
chr11	GTF2FASTA	transcript	60683163	60683414	1000	-	.	gene_id "STRG.6911.1-chr11:60683163-60683414_F:2_P:0_M"; transcript_id "STRG.6911.1-chr11:60683163-60683414_F:2_P:0_M";
chr11	GTF2FASTA	exon	60683163	60683414	1000	-	.	gene_id "STRG.6911.1-chr11:60683163-60683414_F:2_P:0_M"; transcript_id "STRG.6911.1-chr11:60683163-60683414_F:2_P:0_M";
chr7	GTF2FASTA	transcript	42021229	42021480	1000	+	.	gene_id "STRG.70201.1+chr7:42021229-42021480_F:1_P:0_M"; transcript_id "STRG.70201.1+chr7:42021229-42021480_F:1_P:0_M";
chr7	GTF2FASTA	exon	42021229	42021480	1000	+	.	gene_id "STRG.70201.1+chr7:42021229-42021480_F:1_P:0_M"; transcript_id "STRG.70201.1+chr7:42021229-42021480_F:1_P:0_M";
chr4	GTF2FASTA	transcript	136314099	136316563	1000	+	.	gene_id "STRG.58069.4+chr4:136314099-136316563_F:0_P:0_M"; transcript_id "STRG.58069.4+chr4:136314099-136316563_F:0_P:0_M";
chr4	GTF2FASTA	exon	136314099	136314255	1000	+	.	gene_id "STRG.58069.4+chr4:136314099-136316563_F:0_P:0_M"; transcript_id "STRG.58069.4+chr4:136314099-136316563_F:0_P:0_M";
chr4	GTF2FASTA	exon	136316361	136316563	1000	+	.	gene_id "STRG.58069.4+chr4:136314099-136316563_F:0_P:0_M"; transcript_id "STRG.58069.4+chr4:136314099-136316563_F:0_P:0_M";
chr7	GTF2FASTA	transcript	25395484	25395609	1000	-	.	gene_id "STRG.69469.3-chr7:25395484-25395609_F:0_P:3_M"; transcript_id "STRG.69469.3-chr7:25395484-25395609_F:0_P:3_M";
chr7	GTF2FASTA	exon	25395484	25395609	1000	-	.	gene_id "STRG.69469.3-chr7:25395484-25395609_F:0_P:3_M"; transcript_id "STRG.69469.3-chr7:25395484-25395609_F:0_P:3_M";
chr7	GTF2FASTA	transcript	42021229	42021480	1000	+	.	gene_id "STRG.70201.1+chr7:42021229-42021480_F:1_P:0_M"; transcript_id "STRG.70201.1+chr7:42021229-42021480_F:1_P:0_M";
chr7	GTF2FASTA	exon	42021229	42021480	1000	+	.	gene_id "STRG.70201.1+chr7:42021229-42021480_F:1_P:0_M"; transcript_id "STRG.70201.1+chr7:42021229-42021480_F:1_P:0_M";
chr6	GTF2FASTA	transcript	28409142	28409231	1000	+	.	gene_id "STRG.64617.1+chr6:28409142-28409231_F:0_P:1_M"; transcript_id "STRG.64617.1+chr6:28409142-28409231_F:0_P:1_M";
chr6	GTF2FASTA	exon	28409142	28409231	1000	+	.	gene_id "STRG.64617.1+chr6:28409142-28409231_F:0_P:1_M"; transcript_id "STRG.64617.1+chr6:28409142-28409231_F:0_P:1_M";
chr7	GTF2FASTA	transcript	36969469	36969786	1000	+	.	gene_id "STRG.69996.1+chr7:36969469-36969786_F:1_P:0_M"; transcript_id "STRG.69996.1+chr7:36969469-36969786_F:1_P:0_M";
chr7	GTF2FASTA	exon	36969469	36969786	1000	+	.	gene_id "STRG.69996.1+chr7:36969469-36969786_F:1_P:0_M"; transcript_id "STRG.69996.1+chr7:36969469-36969786_F:1_P:0_M";
chr16	GTF2FASTA	transcript	13704130	13704279	1000	+	.	gene_id "STRG.20238.1+chr16:13704130-13704279_F:1_P:7_M"; transcript_id "STRG.20238.1+chr16:13704130-13704279_F:1_P:7_M";
chr16	GTF2FASTA	exon	13704130	13704279	1000	+	.	gene_id "STRG.20238.1+chr16:13704130-13704279_F:1_P:7_M"; transcript_id "STRG.20238.1+chr16:13704130-13704279_F:1_P:7_M";
chr17	GTF2FASTA	transcript	63570934	63571221	1000	+	.	gene_id "STRG.30045.1+chr17:63570934-63571221_F:1_P:0_M"; transcript_id "STRG.30045.1+chr17:63570934-63571221_F:1_P:0_M";
chr17	GTF2FASTA	exon	63570934	63571221	1000	+	.	gene_id "STRG.30045.1+chr17:63570934-63571221_F:1_P:0_M"; transcript_id "STRG.30045.1+chr17:63570934-63571221_F:1_P:0_M";
chrX	GTF2FASTA	transcript	8047229	8047396	1000	+	.	gene_id "STRG.69898.1+chrX:8047229-8047396_F:2_P:0_M"; transcript_id "STRG.69898.1+chrX:8047229-8047396_F:2_P:0_M";
chrX	GTF2FASTA	exon	8047229	8047396	1000	+	.	gene_id "STRG.69898.1+chrX:8047229-8047396_F:2_P:0_M"; transcript_id "STRG.69898.1+chrX:8047229-8047396_F:2_P:0_M";
chr1	GTF2FASTA	transcript	90315508	90315711	1000	+	.	gene_id "STRG.32215.1+chr1:90315508-90315711_F:1_P:10_M"; transcript_id "STRG.32215.1+chr1:90315508-90315711_F:1_P:10_M";
chr1	GTF2FASTA	exon	90315508	90315711	1000	+	.	gene_id "STRG.32215.1+chr1:90315508-90315711_F:1_P:10_M"; transcript_id "STRG.32215.1+chr1:90315508-90315711_F:1_P:10_M";
chr11	GTF2FASTA	transcript	87618948	87618971	1000	+	.	gene_id "STRG.8181.1+chr11:87618948-87618971_F:0_P:19_M"; transcript_id "STRG.8181.1+chr11:87618948-87618971_F:0_P:19_M";
chr11	GTF2FASTA	exon	87618948	87618971	1000	+	.	gene_id "STRG.8181.1+chr11:87618948-87618971_F:0_P:19_M"; transcript_id "STRG.8181.1+chr11:87618948-87618971_F:0_P:19_M";
chr1	GTF2FASTA	transcript	17399340	17399456	1000	-	.	gene_id "STRG.36541.2-chr1:17399340-17399456_F:2_P:0_M"; transcript_id "STRG.36541.2-chr1:17399340-17399456_F:2_P:0_M";
chr1	GTF2FASTA	exon	17399340	17399456	1000	-	.	gene_id "STRG.36541.2-chr1:17399340-17399456_F:2_P:0_M"; transcript_id "STRG.36541.2-chr1:17399340-17399456_F:2_P:0_M";
chr4	GTF2FASTA	transcript	34343257	34343583	1000	-	.	gene_id "STRG.54416.1-chr4:34343257-34343583_F:1_P:7_M"; transcript_id "STRG.54416.1-chr4:34343257-34343583_F:1_P:7_M";
chr4	GTF2FASTA	exon	34343257	34343583	1000	-	.	gene_id "STRG.54416.1-chr4:34343257-34343583_F:1_P:7_M"; transcript_id "STRG.54416.1-chr4:34343257-34343583_F:1_P:7_M";
chr12	GTF2FASTA	transcript	13753138	13753353	1000	-	.	gene_id "STRG.10263.1-chr12:13753138-13753353_F:2_P:0_M"; transcript_id "STRG.10263.1-chr12:13753138-13753353_F:2_P:0_M";
chr12	GTF2FASTA	exon	13753138	13753353	1000	-	.	gene_id "STRG.10263.1-chr12:13753138-13753353_F:2_P:0_M"; transcript_id "STRG.10263.1-chr12:13753138-13753353_F:2_P:0_M";
chr17	GTF2FASTA	transcript	27559569	27562488	1000	+	.	gene_id "STRG.28904.1+chr17:27559569-27562488_F:0_P:2_M"; transcript_id "STRG.28904.1+chr17:27559569-27562488_F:0_P:2_M";
chr17	GTF2FASTA	exon	27559569	27559670	1000	+	.	gene_id "STRG.28904.1+chr17:27559569-27562488_F:0_P:2_M"; transcript_id "STRG.28904.1+chr17:27559569-27562488_F:0_P:2_M";
chr17	GTF2FASTA	exon	27560928	27561011	1000	+	.	gene_id "STRG.28904.1+chr17:27559569-27562488_F:0_P:2_M"; transcript_id "STRG.28904.1+chr17:27559569-27562488_F:0_P:2_M";
chr17	GTF2FASTA	exon	27561461	27561511	1000	+	.	gene_id "STRG.28904.1+chr17:27559569-27562488_F:0_P:2_M"; transcript_id "STRG.28904.1+chr17:27559569-27562488_F:0_P:2_M";
chr17	GTF2FASTA	exon	27562441	27562488	1000	+	.	gene_id "STRG.28904.1+chr17:27559569-27562488_F:0_P:2_M"; transcript_id "STRG.28904.1+chr17:27559569-27562488_F:0_P:2_M";
chr2	GTF2FASTA	transcript	181897437	181897613	1000	+	.	gene_id "STRG.48660.1+chr2:181897437-181897613_F:0_P:7_M"; transcript_id "STRG.48660.1+chr2:181897437-181897613_F:0_P:7_M";
chr2	GTF2FASTA	exon	181897437	181897613	1000	+	.	gene_id "STRG.48660.1+chr2:181897437-181897613_F:0_P:7_M"; transcript_id "STRG.48660.1+chr2:181897437-181897613_F:0_P:7_M";
chr11	GTF2FASTA	transcript	60683163	60683414	1000	-	.	gene_id "STRG.6911.1-chr11:60683163-60683414_F:2_P:0_M"; transcript_id "STRG.6911.1-chr11:60683163-60683414_F:2_P:0_M";
chr11	GTF2FASTA	exon	60683163	60683414	1000	-	.	gene_id "STRG.6911.1-chr11:60683163-60683414_F:2_P:0_M"; transcript_id "STRG.6911.1-chr11:60683163-60683414_F:2_P:0_M";
chr12	GTF2FASTA	transcript	13753138	13753353	1000	-	.	gene_id "STRG.10263.1-chr12:13753138-13753353_F:2_P:0_M"; transcript_id "STRG.10263.1-chr12:13753138-13753353_F:2_P:0_M";
chr12	GTF2FASTA	exon	13753138	13753353	1000	-	.	gene_id "STRG.10263.1-chr12:13753138-13753353_F:2_P:0_M"; transcript_id "STRG.10263.1-chr12:13753138-13753353_F:2_P:0_M";
chr10	GTF2FASTA	transcript	84536677	84536742	1000	+	.	gene_id "STRG.2928.1+chr10:84536677-84536742_F:1_P:38_M"; transcript_id "STRG.2928.1+chr10:84536677-84536742_F:1_P:38_M";
chr10	GTF2FASTA	exon	84536677	84536742	1000	+	.	gene_id "STRG.2928.1+chr10:84536677-84536742_F:1_P:38_M"; transcript_id "STRG.2928.1+chr10:84536677-84536742_F:1_P:38_M";
chrX	GTF2FASTA	transcript	120161097	120161360	1000	+	.	gene_id "STRG.84874.1+chrX:120161097-120161360_F:0_P:0_M"; transcript_id "STRG.84874.1+chrX:120161097-120161360_F:0_P:0_M";
chrX	GTF2FASTA	exon	120161097	120161360	1000	+	.	gene_id "STRG.84874.1+chrX:120161097-120161360_F:0_P:0_M"; transcript_id "STRG.84874.1+chrX:120161097-120161360_F:0_P:0_M";
chr1	GTF2FASTA	transcript	78783797	78784096	1000	-	.	gene_id "STRG.38674.1-chr1:78783797-78784096_F:1_P:1_M"; transcript_id "STRG.38674.1-chr1:78783797-78784096_F:1_P:1_M";
chr1	GTF2FASTA	exon	78783797	78784096	1000	-	.	gene_id "STRG.38674.1-chr1:78783797-78784096_F:1_P:1_M"; transcript_id "STRG.38674.1-chr1:78783797-78784096_F:1_P:1_M";
chr19	GTF2FASTA	transcript	12464024	12464050	1000	+	.	gene_id "STRG.34657.2+chr19:12464024-12464050_F:1_P:16_M"; transcript_id "STRG.34657.2+chr19:12464024-12464050_F:1_P:16_M";
chr19	GTF2FASTA	exon	12464024	12464050	1000	+	.	gene_id "STRG.34657.2+chr19:12464024-12464050_F:1_P:16_M"; transcript_id "STRG.34657.2+chr19:12464024-12464050_F:1_P:16_M";
chr8	GTF2FASTA	transcript	82755530	82755697	1000	+	.	gene_id "STRG.75439.1+chr8:82755530-82755697_F:2_P:7_M"; transcript_id "STRG.75439.1+chr8:82755530-82755697_F:2_P:7_M";
chr8	GTF2FASTA	exon	82755530	82755697	1000	+	.	gene_id "STRG.75439.1+chr8:82755530-82755697_F:2_P:7_M"; transcript_id "STRG.75439.1+chr8:82755530-82755697_F:2_P:7_M";
chr7	GTF2FASTA	transcript	89923686	89935771	1000	-	.	gene_id "STRG.71589.1-chr7:89923686-89935771_F:1_P:2_M"; transcript_id "STRG.71589.1-chr7:89923686-89935771_F:1_P:2_M";
chr7	GTF2FASTA	exon	89923686	89923715	1000	-	.	gene_id "STRG.71589.1-chr7:89923686-89935771_F:1_P:2_M"; transcript_id "STRG.71589.1-chr7:89923686-89935771_F:1_P:2_M";
chr7	GTF2FASTA	exon	89935727	89935771	1000	-	.	gene_id "STRG.71589.1-chr7:89923686-89935771_F:1_P:2_M"; transcript_id "STRG.71589.1-chr7:89923686-89935771_F:1_P:2_M";
chr8	GTF2FASTA	transcript	123713639	123713695	1000	-	.	gene_id "STRG.77236.2-chr8:123713639-123713695_F:2_P:36_M"; transcript_id "STRG.77236.2-chr8:123713639-123713695_F:2_P:36_M";
chr8	GTF2FASTA	exon	123713639	123713695	1000	-	.	gene_id "STRG.77236.2-chr8:123713639-123713695_F:2_P:36_M"; transcript_id "STRG.77236.2-chr8:123713639-123713695_F:2_P:36_M";
chr9	GTF2FASTA	transcript	64347639	64347800	1000	+	.	gene_id "STRG.80070.1+chr9:64347639-64347800_F:0_P:15_M"; transcript_id "STRG.80070.1+chr9:64347639-64347800_F:0_P:15_M";
chr9	GTF2FASTA	exon	64347639	64347800	1000	+	.	gene_id "STRG.80070.1+chr9:64347639-64347800_F:0_P:15_M"; transcript_id "STRG.80070.1+chr9:64347639-64347800_F:0_P:15_M";
chr8	GTF2FASTA	transcript	36454933	36455121	1000	+	.	gene_id "STRG.74738.1+chr8:36454933-36455121_F:1_P:4_M"; transcript_id "STRG.74738.1+chr8:36454933-36455121_F:1_P:4_M";
chr8	GTF2FASTA	exon	36454933	36455121	1000	+	.	gene_id "STRG.74738.1+chr8:36454933-36455121_F:1_P:4_M"; transcript_id "STRG.74738.1+chr8:36454933-36455121_F:1_P:4_M";
chr11	GTF2FASTA	transcript	73299829	73299849	1000	+	.	gene_id "STRG.6121.1+chr11:73299829-73299849_F:0_P:9_M"; transcript_id "STRG.6121.1+chr11:73299829-73299849_F:0_P:9_M";
chr11	GTF2FASTA	exon	73299829	73299849	1000	+	.	gene_id "STRG.6121.1+chr11:73299829-73299849_F:0_P:9_M"; transcript_id "STRG.6121.1+chr11:73299829-73299849_F:0_P:9_M";
chr1	GTF2FASTA	transcript	59516432	59516578	1000	+	.	gene_id "STRG.31955.1+chr1:59516432-59516578_F:2_P:9_M"; transcript_id "STRG.31955.1+chr1:59516432-59516578_F:2_P:9_M";
chr1	GTF2FASTA	exon	59516432	59516578	1000	+	.	gene_id "STRG.31955.1+chr1:59516432-59516578_F:2_P:9_M"; transcript_id "STRG.31955.1+chr1:59516432-59516578_F:2_P:9_M";
chr5	GTF2FASTA	transcript	135160819	135160902	1000	+	.	gene_id "STRG.63165.1+chr5:135160819-135160902_F:1_P:30_M"; transcript_id "STRG.63165.1+chr5:135160819-135160902_F:1_P:30_M";
chr5	GTF2FASTA	exon	135160819	135160902	1000	+	.	gene_id "STRG.63165.1+chr5:135160819-135160902_F:1_P:30_M"; transcript_id "STRG.63165.1+chr5:135160819-135160902_F:1_P:30_M";
chr18	GTF2FASTA	transcript	23956440	23956883	1000	+	.	gene_id "STRG.31903.6+chr18:23956440-23956883_F:2_P:4_M"; transcript_id "STRG.31903.6+chr18:23956440-23956883_F:2_P:4_M";
chr18	GTF2FASTA	exon	23956440	23956883	1000	+	.	gene_id "STRG.31903.6+chr18:23956440-23956883_F:2_P:4_M"; transcript_id "STRG.31903.6+chr18:23956440-23956883_F:2_P:4_M";
chr4	GTF2FASTA	transcript	48405850	48405933	1000	-	.	gene_id "STRG.45255.2-chr4:48405850-48405933_F:0_P:5_M"; transcript_id "STRG.45255.2-chr4:48405850-48405933_F:0_P:5_M";
chr4	GTF2FASTA	exon	48405850	48405933	1000	-	.	gene_id "STRG.45255.2-chr4:48405850-48405933_F:0_P:5_M"; transcript_id "STRG.45255.2-chr4:48405850-48405933_F:0_P:5_M";
chr19	GTF2FASTA	transcript	8833875	8834183	1000	-	.	gene_id "STRG.34527.2-chr19:8833875-8834183_F:2_P:77_M"; transcript_id "STRG.34527.2-chr19:8833875-8834183_F:2_P:77_M";
chr19	GTF2FASTA	exon	8833875	8834183	1000	-	.	gene_id "STRG.34527.2-chr19:8833875-8834183_F:2_P:77_M"; transcript_id "STRG.34527.2-chr19:8833875-8834183_F:2_P:77_M";
chr8	GTF2FASTA	transcript	4279727	4279774	1000	-	.	gene_id "STRG.73795.1-chr8:4279727-4279774_F:0_P:189_M"; transcript_id "STRG.73795.1-chr8:4279727-4279774_F:0_P:189_M";
chr8	GTF2FASTA	exon	4279727	4279774	1000	-	.	gene_id "STRG.73795.1-chr8:4279727-4279774_F:0_P:189_M"; transcript_id "STRG.73795.1-chr8:4279727-4279774_F:0_P:189_M";
chr17	GTF2FASTA	transcript	23772639	23772731	1000	+	.	gene_id "STRG.28643.1+chr17:23772639-23772731_F:0_P:6_M"; transcript_id "STRG.28643.1+chr17:23772639-23772731_F:0_P:6_M";
chr17	GTF2FASTA	exon	23772639	23772731	1000	+	.	gene_id "STRG.28643.1+chr17:23772639-23772731_F:0_P:6_M"; transcript_id "STRG.28643.1+chr17:23772639-23772731_F:0_P:6_M";
chrX	GTF2FASTA	transcript	59326470	59326526	1000	+	.	gene_id "STRG.83584.1+chrX:59326470-59326526_F:0_P:0_M"; transcript_id "STRG.83584.1+chrX:59326470-59326526_F:0_P:0_M";
chrX	GTF2FASTA	exon	59326470	59326526	1000	+	.	gene_id "STRG.83584.1+chrX:59326470-59326526_F:0_P:0_M"; transcript_id "STRG.83584.1+chrX:59326470-59326526_F:0_P:0_M";
chr16	GTF2FASTA	transcript	22117014	22117079	1000	+	.	gene_id "STRG.25335.1+chr16:22117014-22117079_F:2_P:15_M"; transcript_id "STRG.25335.1+chr16:22117014-22117079_F:2_P:15_M";
chr16	GTF2FASTA	exon	22117014	22117079	1000	+	.	gene_id "STRG.25335.1+chr16:22117014-22117079_F:2_P:15_M"; transcript_id "STRG.25335.1+chr16:22117014-22117079_F:2_P:15_M";
chr3	GTF2FASTA	transcript	158024212	158036605	1000	-	.	gene_id "STRG.53619.4-chr3:158024212-158036605_F:1_P:0_M"; transcript_id "STRG.53619.4-chr3:158024212-158036605_F:1_P:0_M";
chr3	GTF2FASTA	exon	158024212	158024231	1000	-	.	gene_id "STRG.53619.4-chr3:158024212-158036605_F:1_P:0_M"; transcript_id "STRG.53619.4-chr3:158024212-158036605_F:1_P:0_M";
chr3	GTF2FASTA	exon	158026725	158026858	1000	-	.	gene_id "STRG.53619.4-chr3:158024212-158036605_F:1_P:0_M"; transcript_id "STRG.53619.4-chr3:158024212-158036605_F:1_P:0_M";
chr3	GTF2FASTA	exon	158031452	158031648	1000	-	.	gene_id "STRG.53619.4-chr3:158024212-158036605_F:1_P:0_M"; transcript_id "STRG.53619.4-chr3:158024212-158036605_F:1_P:0_M";
chr3	GTF2FASTA	exon	158036516	158036605	1000	-	.	gene_id "STRG.53619.4-chr3:158024212-158036605_F:1_P:0_M"; transcript_id "STRG.53619.4-chr3:158024212-158036605_F:1_P:0_M";
chr10	GTF2FASTA	transcript	9971960	9972022	1000	+	.	gene_id "STRG.391.1+chr10:9971960-9972022_F:2_P:1_M"; transcript_id "STRG.391.1+chr10:9971960-9972022_F:2_P:1_M";
chr10	GTF2FASTA	exon	9971960	9972022	1000	+	.	gene_id "STRG.391.1+chr10:9971960-9972022_F:2_P:1_M"; transcript_id "STRG.391.1+chr10:9971960-9972022_F:2_P:1_M";
chr15	GTF2FASTA	transcript	64064526	64064582	1000	+	.	gene_id "STRG.22676.1+chr15:64064526-64064582_F:0_P:9_M"; transcript_id "STRG.22676.1+chr15:64064526-64064582_F:0_P:9_M";
chr15	GTF2FASTA	exon	64064526	64064582	1000	+	.	gene_id "STRG.22676.1+chr15:64064526-64064582_F:0_P:9_M"; transcript_id "STRG.22676.1+chr15:64064526-64064582_F:0_P:9_M";
chr4	GTF2FASTA	transcript	126333427	126333462	1000	-	.	gene_id "STRG.57395.3-chr4:126333427-126333462_F:2_P:296_M"; transcript_id "STRG.57395.3-chr4:126333427-126333462_F:2_P:296_M";
chr4	GTF2FASTA	exon	126333427	126333462	1000	-	.	gene_id "STRG.57395.3-chr4:126333427-126333462_F:2_P:296_M"; transcript_id "STRG.57395.3-chr4:126333427-126333462_F:2_P:296_M";
chr8	GTF2FASTA	transcript	34068505	34068531	1000	-	.	gene_id "STRG.74512.1-chr8:34068505-34068531_F:0_P:0_M"; transcript_id "STRG.74512.1-chr8:34068505-34068531_F:0_P:0_M";
chr8	GTF2FASTA	exon	34068505	34068531	1000	-	.	gene_id "STRG.74512.1-chr8:34068505-34068531_F:0_P:0_M"; transcript_id "STRG.74512.1-chr8:34068505-34068531_F:0_P:0_M";
chr3	GTF2FASTA	transcript	145651430	145651546	1000	+	.	gene_id "STRG.53326.2+chr3:145651430-145651546_F:2_P:10_M"; transcript_id "STRG.53326.2+chr3:145651430-145651546_F:2_P:10_M";
chr3	GTF2FASTA	exon	145651430	145651546	1000	+	.	gene_id "STRG.53326.2+chr3:145651430-145651546_F:2_P:10_M"; transcript_id "STRG.53326.2+chr3:145651430-145651546_F:2_P:10_M";
chr1	GTF2FASTA	transcript	64294202	64301161	1000	-	.	gene_id "STRG.31522.1-chr1:64294202-64301161_F:1_P:0_M"; transcript_id "STRG.31522.1-chr1:64294202-64301161_F:1_P:0_M";
chr1	GTF2FASTA	exon	64294202	64294206	1000	-	.	gene_id "STRG.31522.1-chr1:64294202-64301161_F:1_P:0_M"; transcript_id "STRG.31522.1-chr1:64294202-64301161_F:1_P:0_M";
chr1	GTF2FASTA	exon	64301116	64301161	1000	-	.	gene_id "STRG.31522.1-chr1:64294202-64301161_F:1_P:0_M"; transcript_id "STRG.31522.1-chr1:64294202-64301161_F:1_P:0_M";
chr12	GTF2FASTA	transcript	86826223	86826342	1000	+	.	gene_id "STRG.10201.1+chr12:86826223-86826342_F:0_P:5_M"; transcript_id "STRG.10201.1+chr12:86826223-86826342_F:0_P:5_M";
chr12	GTF2FASTA	exon	86826223	86826342	1000	+	.	gene_id "STRG.10201.1+chr12:86826223-86826342_F:0_P:5_M"; transcript_id "STRG.10201.1+chr12:86826223-86826342_F:0_P:5_M";
chr11	GTF2FASTA	transcript	86544706	86544747	1000	-	.	gene_id "STRG.8120.3-chr11:86544706-86544747_F:0_P:2_M"; transcript_id "STRG.8120.3-chr11:86544706-86544747_F:0_P:2_M";
chr11	GTF2FASTA	exon	86544706	86544747	1000	-	.	gene_id "STRG.8120.3-chr11:86544706-86544747_F:0_P:2_M"; transcript_id "STRG.8120.3-chr11:86544706-86544747_F:0_P:2_M";
chr17	GTF2FASTA	transcript	28700833	28700895	1000	-	.	gene_id "STRG.24384.1-chr17:28700833-28700895_F:0_P:17_M"; transcript_id "STRG.24384.1-chr17:28700833-28700895_F:0_P:17_M";
chr17	GTF2FASTA	exon	28700833	28700895	1000	-	.	gene_id "STRG.24384.1-chr17:28700833-28700895_F:0_P:17_M"; transcript_id "STRG.24384.1-chr17:28700833-28700895_F:0_P:17_M";
chr4	GTF2FASTA	transcript	99828723	99828830	1000	+	.	gene_id "STRG.56374.1+chr4:99828723-99828830_F:0_P:46_M"; transcript_id "STRG.56374.1+chr4:99828723-99828830_F:0_P:46_M";
chr4	GTF2FASTA	exon	99828723	99828830	1000	+	.	gene_id "STRG.56374.1+chr4:99828723-99828830_F:0_P:46_M"; transcript_id "STRG.56374.1+chr4:99828723-99828830_F:0_P:46_M";
chrX	GTF2FASTA	transcript	152433002	152433313	1000	+	.	gene_id "STRG.85561.1+chrX:152433002-152433313_F:2_P:0_M"; transcript_id "STRG.85561.1+chrX:152433002-152433313_F:2_P:0_M";
chrX	GTF2FASTA	exon	152433002	152433313	1000	+	.	gene_id "STRG.85561.1+chrX:152433002-152433313_F:2_P:0_M"; transcript_id "STRG.85561.1+chrX:152433002-152433313_F:2_P:0_M";
chr9	GTF2FASTA	transcript	122129612	122129674	1000	-	.	gene_id "STRG.82355.1-chr9:122129612-122129674_F:1_P:129_M"; transcript_id "STRG.82355.1-chr9:122129612-122129674_F:1_P:129_M";
chr9	GTF2FASTA	exon	122129612	122129674	1000	-	.	gene_id "STRG.82355.1-chr9:122129612-122129674_F:1_P:129_M"; transcript_id "STRG.82355.1-chr9:122129612-122129674_F:1_P:129_M";
chr7	GTF2FASTA	transcript	110864532	110864630	1000	+	.	gene_id "STRG.59663.1+chr7:110864532-110864630_F:1_P:9_M"; transcript_id "STRG.59663.1+chr7:110864532-110864630_F:1_P:9_M";
chr7	GTF2FASTA	exon	110864532	110864630	1000	+	.	gene_id "STRG.59663.1+chr7:110864532-110864630_F:1_P:9_M"; transcript_id "STRG.59663.1+chr7:110864532-110864630_F:1_P:9_M";
chr3	GTF2FASTA	transcript	130735122	130735334	1000	+	.	gene_id "STRG.52848.1+chr3:130735122-130735334_F:0_P:3_M"; transcript_id "STRG.52848.1+chr3:130735122-130735334_F:0_P:3_M";
chr3	GTF2FASTA	exon	130735122	130735334	1000	+	.	gene_id "STRG.52848.1+chr3:130735122-130735334_F:0_P:3_M"; transcript_id "STRG.52848.1+chr3:130735122-130735334_F:0_P:3_M";
chr17	GTF2FASTA	transcript	6130514	6130540	1000	+	.	gene_id "STRG.27791.2+chr17:6130514-6130540_F:1_P:129_M"; transcript_id "STRG.27791.2+chr17:6130514-6130540_F:1_P:129_M";
chr17	GTF2FASTA	exon	6130514	6130540	1000	+	.	gene_id "STRG.27791.2+chr17:6130514-6130540_F:1_P:129_M"; transcript_id "STRG.27791.2+chr17:6130514-6130540_F:1_P:129_M";
chr7	GTF2FASTA	transcript	120988576	120988608	1000	+	.	gene_id "STRG.72656.6+chr7:120988576-120988608_F:1_P:118_M"; transcript_id "STRG.72656.6+chr7:120988576-120988608_F:1_P:118_M";
chr7	GTF2FASTA	exon	120988576	120988608	1000	+	.	gene_id "STRG.72656.6+chr7:120988576-120988608_F:1_P:118_M"; transcript_id "STRG.72656.6+chr7:120988576-120988608_F:1_P:118_M";
chr5	GTF2FASTA	transcript	77003993	77004151	1000	-	.	gene_id "STRG.61357.1-chr5:77003993-77004151_F:1_P:6_M"; transcript_id "STRG.61357.1-chr5:77003993-77004151_F:1_P:6_M";
chr5	GTF2FASTA	exon	77003993	77004151	1000	-	.	gene_id "STRG.61357.1-chr5:77003993-77004151_F:1_P:6_M"; transcript_id "STRG.61357.1-chr5:77003993-77004151_F:1_P:6_M";
chr9	GTF2FASTA	transcript	39937777	39937836	1000	+	.	gene_id "STRG.78913.1+chr9:39937777-39937836_F:1_P:0_M"; transcript_id "STRG.78913.1+chr9:39937777-39937836_F:1_P:0_M";
chr9	GTF2FASTA	exon	39937777	39937836	1000	+	.	gene_id "STRG.78913.1+chr9:39937777-39937836_F:1_P:0_M"; transcript_id "STRG.78913.1+chr9:39937777-39937836_F:1_P:0_M";
chr13	GTF2FASTA	transcript	55383724	55384010	1000	+	.	gene_id "STRG.15544.1+chr13:55383724-55384010_F:0_P:18_M"; transcript_id "STRG.15544.1+chr13:55383724-55384010_F:0_P:18_M";
chr13	GTF2FASTA	exon	55383724	55383768	1000	+	.	gene_id "STRG.15544.1+chr13:55383724-55384010_F:0_P:18_M"; transcript_id "STRG.15544.1+chr13:55383724-55384010_F:0_P:18_M";
chr13	GTF2FASTA	exon	55383996	55384010	1000	+	.	gene_id "STRG.15544.1+chr13:55383724-55384010_F:0_P:18_M"; transcript_id "STRG.15544.1+chr13:55383724-55384010_F:0_P:18_M";
chr2	GTF2FASTA	transcript	32578772	32578873	1000	+	.	gene_id "STRG.43714.3+chr2:32578772-32578873_F:2_P:0_M"; transcript_id "STRG.43714.3+chr2:32578772-32578873_F:2_P:0_M";
chr2	GTF2FASTA	exon	32578772	32578873	1000	+	.	gene_id "STRG.43714.3+chr2:32578772-32578873_F:2_P:0_M"; transcript_id "STRG.43714.3+chr2:32578772-32578873_F:2_P:0_M";
chr1	GTF2FASTA	transcript	135380298	135380528	1000	+	.	gene_id "STRG.33275.1+chr1:135380298-135380528_F:2_P:14_M"; transcript_id "STRG.33275.1+chr1:135380298-135380528_F:2_P:14_M";
chr1	GTF2FASTA	exon	135380298	135380528	1000	+	.	gene_id "STRG.33275.1+chr1:135380298-135380528_F:2_P:14_M"; transcript_id "STRG.33275.1+chr1:135380298-135380528_F:2_P:14_M";
chr8	GTF2FASTA	transcript	71516162	71516200	1000	+	.	gene_id "STRG.75732.1+chr8:71516162-71516200_F:2_P:28_M"; transcript_id "STRG.75732.1+chr8:71516162-71516200_F:2_P:28_M";
chr8	GTF2FASTA	exon	71516162	71516200	1000	+	.	gene_id "STRG.75732.1+chr8:71516162-71516200_F:2_P:28_M"; transcript_id "STRG.75732.1+chr8:71516162-71516200_F:2_P:28_M";
chrX	GTF2FASTA	transcript	134181408	134181443	1000	+	.	gene_id "STRG.85079.1+chrX:134181408-134181443_F:0_P:1_M"; transcript_id "STRG.85079.1+chrX:134181408-134181443_F:0_P:1_M";
chrX	GTF2FASTA	exon	134181408	134181443	1000	+	.	gene_id "STRG.85079.1+chrX:134181408-134181443_F:0_P:1_M"; transcript_id "STRG.85079.1+chrX:134181408-134181443_F:0_P:1_M";
chr2	GTF2FASTA	transcript	27502918	27503007	1000	+	.	gene_id "STRG.43399.4+chr2:27502918-27503007_F:0_P:59_M"; transcript_id "STRG.43399.4+chr2:27502918-27503007_F:0_P:59_M";
chr2	GTF2FASTA	exon	27502918	27503007	1000	+	.	gene_id "STRG.43399.4+chr2:27502918-27503007_F:0_P:59_M"; transcript_id "STRG.43399.4+chr2:27502918-27503007_F:0_P:59_M";
chr17	GTF2FASTA	transcript	56565394	56565474	1000	+	.	gene_id "STRG.30218.1+chr17:56565394-56565474_F:1_P:174_M"; transcript_id "STRG.30218.1+chr17:56565394-56565474_F:1_P:174_M";
chr17	GTF2FASTA	exon	56565394	56565474	1000	+	.	gene_id "STRG.30218.1+chr17:56565394-56565474_F:1_P:174_M"; transcript_id "STRG.30218.1+chr17:56565394-56565474_F:1_P:174_M";
chr3	GTF2FASTA	transcript	5287843	5287884	1000	-	.	gene_id "STRG.48705.1-chr3:5287843-5287884_F:0_P:216_M"; transcript_id "STRG.48705.1-chr3:5287843-5287884_F:0_P:216_M";
chr3	GTF2FASTA	exon	5287843	5287884	1000	-	.	gene_id "STRG.48705.1-chr3:5287843-5287884_F:0_P:216_M"; transcript_id "STRG.48705.1-chr3:5287843-5287884_F:0_P:216_M";
chr14	GTF2FASTA	transcript	52010339	52010443	1000	+	.	gene_id "STRG.19157.3+chr14:52010339-52010443_F:2_P:22_M"; transcript_id "STRG.19157.3+chr14:52010339-52010443_F:2_P:22_M";
chr14	GTF2FASTA	exon	52010339	52010443	1000	+	.	gene_id "STRG.19157.3+chr14:52010339-52010443_F:2_P:22_M"; transcript_id "STRG.19157.3+chr14:52010339-52010443_F:2_P:22_M";
chr7	GTF2FASTA	transcript	125643928	125644236	1000	-	.	gene_id "STRG.72751.1-chr7:125643928-125644236_F:2_P:74_M"; transcript_id "STRG.72751.1-chr7:125643928-125644236_F:2_P:74_M";
chr7	GTF2FASTA	exon	125643928	125644236	1000	-	.	gene_id "STRG.72751.1-chr7:125643928-125644236_F:2_P:74_M"; transcript_id "STRG.72751.1-chr7:125643928-125644236_F:2_P:74_M";
chr19	GTF2FASTA	transcript	46908443	46908538	1000	+	.	gene_id "STRG.36873.7+chr19:46908443-46908538_F:2_P:78_M"; transcript_id "STRG.36873.7+chr19:46908443-46908538_F:2_P:78_M";
chr19	GTF2FASTA	exon	46908443	46908538	1000	+	.	gene_id "STRG.36873.7+chr19:46908443-46908538_F:2_P:78_M"; transcript_id "STRG.36873.7+chr19:46908443-46908538_F:2_P:78_M";
chr1	GTF2FASTA	transcript	128520712	128521158	1000	-	.	gene_id "STRG.40119.1-chr1:128520712-128521158_F:0_P:8_M"; transcript_id "STRG.40119.1-chr1:128520712-128521158_F:0_P:8_M";
chr1	GTF2FASTA	exon	128520712	128521158	1000	-	.	gene_id "STRG.40119.1-chr1:128520712-128521158_F:0_P:8_M"; transcript_id "STRG.40119.1-chr1:128520712-128521158_F:0_P:8_M";
chr5	GTF2FASTA	transcript	124578649	124578738	1000	-	.	gene_id "STRG.63033.2-chr5:124578649-124578738_F:0_P:8_M"; transcript_id "STRG.63033.2-chr5:124578649-124578738_F:0_P:8_M";
chr5	GTF2FASTA	exon	124578649	124578738	1000	-	.	gene_id "STRG.63033.2-chr5:124578649-124578738_F:0_P:8_M"; transcript_id "STRG.63033.2-chr5:124578649-124578738_F:0_P:8_M";
chr10	GTF2FASTA	transcript	122169668	122170030	1000	+	.	gene_id "STRG.4510.1+chr10:122169668-122170030_F:2_P:0_M"; transcript_id "STRG.4510.1+chr10:122169668-122170030_F:2_P:0_M";
chr10	GTF2FASTA	exon	122169668	122170030	1000	+	.	gene_id "STRG.4510.1+chr10:122169668-122170030_F:2_P:0_M"; transcript_id "STRG.4510.1+chr10:122169668-122170030_F:2_P:0_M";
chr15	GTF2FASTA	transcript	103052314	103052412	1000	+	.	gene_id "STRG.24469.1+chr15:103052314-103052412_F:1_P:22_M"; transcript_id "STRG.24469.1+chr15:103052314-103052412_F:1_P:22_M";
chr15	GTF2FASTA	exon	103052314	103052412	1000	+	.	gene_id "STRG.24469.1+chr15:103052314-103052412_F:1_P:22_M"; transcript_id "STRG.24469.1+chr15:103052314-103052412_F:1_P:22_M";
chr2	GTF2FASTA	transcript	93047132	93047191	1000	+	.	gene_id "STRG.45286.16+chr2:93047132-93047191_F:2_P:96_M"; transcript_id "STRG.45286.16+chr2:93047132-93047191_F:2_P:96_M";
chr2	GTF2FASTA	exon	93047132	93047191	1000	+	.	gene_id "STRG.45286.16+chr2:93047132-93047191_F:2_P:96_M"; transcript_id "STRG.45286.16+chr2:93047132-93047191_F:2_P:96_M";
chr11	GTF2FASTA	transcript	60683163	60683414	1000	-	.	gene_id "STRG.6911.1-chr11:60683163-60683414_F:2_P:0_M"; transcript_id "STRG.6911.1-chr11:60683163-60683414_F:2_P:0_M";
chr11	GTF2FASTA	exon	60683163	60683414	1000	-	.	gene_id "STRG.6911.1-chr11:60683163-60683414_F:2_P:0_M"; transcript_id "STRG.6911.1-chr11:60683163-60683414_F:2_P:0_M";
chr17	GTF2FASTA	transcript	22847006	22847104	1000	-	.	gene_id "STRG.28560.5-chr17:22847006-22847104_F:1_P:174_M"; transcript_id "STRG.28560.5-chr17:22847006-22847104_F:1_P:174_M";
chr17	GTF2FASTA	exon	22847006	22847104	1000	-	.	gene_id "STRG.28560.5-chr17:22847006-22847104_F:1_P:174_M"; transcript_id "STRG.28560.5-chr17:22847006-22847104_F:1_P:174_M";
chr8	GTF2FASTA	transcript	34068505	34068531	1000	-	.	gene_id "STRG.74512.1-chr8:34068505-34068531_F:0_P:0_M"; transcript_id "STRG.74512.1-chr8:34068505-34068531_F:0_P:0_M";
chr8	GTF2FASTA	exon	34068505	34068531	1000	-	.	gene_id "STRG.74512.1-chr8:34068505-34068531_F:0_P:0_M"; transcript_id "STRG.74512.1-chr8:34068505-34068531_F:0_P:0_M";
chr17	GTF2FASTA	transcript	22140506	22140640	1000	-	.	gene_id "STRG.28524.18-chr17:22140506-22140640_F:1_P:65_M"; transcript_id "STRG.28524.18-chr17:22140506-22140640_F:1_P:65_M";
chr17	GTF2FASTA	exon	22140506	22140640	1000	-	.	gene_id "STRG.28524.18-chr17:22140506-22140640_F:1_P:65_M"; transcript_id "STRG.28524.18-chr17:22140506-22140640_F:1_P:65_M";
chr1	GTF2FASTA	transcript	33719617	33719868	1000	-	.	gene_id "STRG.37026.2-chr1:33719617-33719868_F:0_P:0_M"; transcript_id "STRG.37026.2-chr1:33719617-33719868_F:0_P:0_M";
chr1	GTF2FASTA	exon	33719617	33719620	1000	-	.	gene_id "STRG.37026.2-chr1:33719617-33719868_F:0_P:0_M"; transcript_id "STRG.37026.2-chr1:33719617-33719868_F:0_P:0_M";
chr1	GTF2FASTA	exon	33719780	33719868	1000	-	.	gene_id "STRG.37026.2-chr1:33719617-33719868_F:0_P:0_M"; transcript_id "STRG.37026.2-chr1:33719617-33719868_F:0_P:0_M";
chr18	GTF2FASTA	transcript	36679609	36681722	1000	+	.	gene_id "STRG.27387.2+chr18:36679609-36681722_F:1_P:3_M"; transcript_id "STRG.27387.2+chr18:36679609-36681722_F:1_P:3_M";
chr18	GTF2FASTA	exon	36679609	36679623	1000	+	.	gene_id "STRG.27387.2+chr18:36679609-36681722_F:1_P:3_M"; transcript_id "STRG.27387.2+chr18:36679609-36681722_F:1_P:3_M";
chr18	GTF2FASTA	exon	36680516	36680614	1000	+	.	gene_id "STRG.27387.2+chr18:36679609-36681722_F:1_P:3_M"; transcript_id "STRG.27387.2+chr18:36679609-36681722_F:1_P:3_M";
chr18	GTF2FASTA	exon	36681528	36681722	1000	+	.	gene_id "STRG.27387.2+chr18:36679609-36681722_F:1_P:3_M"; transcript_id "STRG.27387.2+chr18:36679609-36681722_F:1_P:3_M";
chr9	GTF2FASTA	transcript	96540894	96540977	1000	-	.	gene_id "STRG.81335.1-chr9:96540894-96540977_F:2_P:30_M"; transcript_id "STRG.81335.1-chr9:96540894-96540977_F:2_P:30_M";
chr9	GTF2FASTA	exon	96540894	96540977	1000	-	.	gene_id "STRG.81335.1-chr9:96540894-96540977_F:2_P:30_M"; transcript_id "STRG.81335.1-chr9:96540894-96540977_F:2_P:30_M";
chr1	GTF2FASTA	transcript	177001407	177001487	1000	-	.	gene_id "STRG.41835.9-chr1:177001407-177001487_F:2_P:262_M"; transcript_id "STRG.41835.9-chr1:177001407-177001487_F:2_P:262_M";
chr1	GTF2FASTA	exon	177001407	177001487	1000	-	.	gene_id "STRG.41835.9-chr1:177001407-177001487_F:2_P:262_M"; transcript_id "STRG.41835.9-chr1:177001407-177001487_F:2_P:262_M";
chr5	GTF2FASTA	transcript	34317189	34317371	1000	+	.	gene_id "STRG.49597.1+chr5:34317189-34317371_F:0_P:3_M"; transcript_id "STRG.49597.1+chr5:34317189-34317371_F:0_P:3_M";
chr5	GTF2FASTA	exon	34317189	34317371	1000	+	.	gene_id "STRG.49597.1+chr5:34317189-34317371_F:0_P:3_M"; transcript_id "STRG.49597.1+chr5:34317189-34317371_F:0_P:3_M";
chr2	GTF2FASTA	transcript	37575384	37575458	1000	-	.	gene_id "STRG.43848.1-chr2:37575384-37575458_F:2_P:182_M"; transcript_id "STRG.43848.1-chr2:37575384-37575458_F:2_P:182_M";
chr2	GTF2FASTA	exon	37575384	37575458	1000	-	.	gene_id "STRG.43848.1-chr2:37575384-37575458_F:2_P:182_M"; transcript_id "STRG.43848.1-chr2:37575384-37575458_F:2_P:182_M";
chr7	GTF2FASTA	transcript	27990032	27990148	1000	+	.	gene_id "STRG.69602.3+chr7:27990032-27990148_F:1_P:147_M"; transcript_id "STRG.69602.3+chr7:27990032-27990148_F:1_P:147_M";
chr7	GTF2FASTA	exon	27990032	27990148	1000	+	.	gene_id "STRG.69602.3+chr7:27990032-27990148_F:1_P:147_M"; transcript_id "STRG.69602.3+chr7:27990032-27990148_F:1_P:147_M";
chr1	GTF2FASTA	transcript	152831235	152831432	1000	-	.	gene_id "STRG.40918.1-chr1:152831235-152831432_F:2_P:40_M"; transcript_id "STRG.40918.1-chr1:152831235-152831432_F:2_P:40_M";
chr1	GTF2FASTA	exon	152831235	152831432	1000	-	.	gene_id "STRG.40918.1-chr1:152831235-152831432_F:2_P:40_M"; transcript_id "STRG.40918.1-chr1:152831235-152831432_F:2_P:40_M";
chr7	GTF2FASTA	transcript	105726115	105726390	1000	+	.	gene_id "STRG.59556.1+chr7:105726115-105726390_F:1_P:15_M"; transcript_id "STRG.59556.1+chr7:105726115-105726390_F:1_P:15_M";
chr7	GTF2FASTA	exon	105726115	105726390	1000	+	.	gene_id "STRG.59556.1+chr7:105726115-105726390_F:1_P:15_M"; transcript_id "STRG.59556.1+chr7:105726115-105726390_F:1_P:15_M";
chrX	GTF2FASTA	transcript	153723700	153723903	1000	+	.	gene_id "STRG.85626.1+chrX:153723700-153723903_F:1_P:2_M"; transcript_id "STRG.85626.1+chrX:153723700-153723903_F:1_P:2_M";
chrX	GTF2FASTA	exon	153723700	153723903	1000	+	.	gene_id "STRG.85626.1+chrX:153723700-153723903_F:1_P:2_M"; transcript_id "STRG.85626.1+chrX:153723700-153723903_F:1_P:2_M";
chr4	GTF2FASTA	transcript	44072929	44072985	1000	-	.	gene_id "STRG.54926.3-chr4:44072929-44072985_F:0_P:0_M"; transcript_id "STRG.54926.3-chr4:44072929-44072985_F:0_P:0_M";
chr4	GTF2FASTA	exon	44072929	44072985	1000	-	.	gene_id "STRG.54926.3-chr4:44072929-44072985_F:0_P:0_M"; transcript_id "STRG.54926.3-chr4:44072929-44072985_F:0_P:0_M";
chr8	GTF2FASTA	transcript	64850994	64851038	1000	+	.	gene_id "STRG.75248.1+chr8:64850994-64851038_F:0_P:4_M"; transcript_id "STRG.75248.1+chr8:64850994-64851038_F:0_P:4_M";
chr8	GTF2FASTA	exon	64850994	64851038	1000	+	.	gene_id "STRG.75248.1+chr8:64850994-64851038_F:0_P:4_M"; transcript_id "STRG.75248.1+chr8:64850994-64851038_F:0_P:4_M";
chr4	GTF2FASTA	transcript	69925633	69926079	1000	-	.	gene_id "STRG.55642.1-chr4:69925633-69926079_F:0_P:1_M"; transcript_id "STRG.55642.1-chr4:69925633-69926079_F:0_P:1_M";
chr4	GTF2FASTA	exon	69925633	69926079	1000	-	.	gene_id "STRG.55642.1-chr4:69925633-69926079_F:0_P:1_M"; transcript_id "STRG.55642.1-chr4:69925633-69926079_F:0_P:1_M";
chr11	GTF2FASTA	transcript	115912128	115912178	1000	-	.	gene_id "STRG.9436.3-chr11:115912128-115912178_F:1_P:104_M"; transcript_id "STRG.9436.3-chr11:115912128-115912178_F:1_P:104_M";
chr11	GTF2FASTA	exon	115912128	115912178	1000	-	.	gene_id "STRG.9436.3-chr11:115912128-115912178_F:1_P:104_M"; transcript_id "STRG.9436.3-chr11:115912128-115912178_F:1_P:104_M";
chrX	GTF2FASTA	transcript	8047229	8047396	1000	+	.	gene_id "STRG.69898.1+chrX:8047229-8047396_F:2_P:0_M"; transcript_id "STRG.69898.1+chrX:8047229-8047396_F:2_P:0_M";
chrX	GTF2FASTA	exon	8047229	8047396	1000	+	.	gene_id "STRG.69898.1+chrX:8047229-8047396_F:2_P:0_M"; transcript_id "STRG.69898.1+chrX:8047229-8047396_F:2_P:0_M";
chr2	GTF2FASTA	transcript	166500276	166500557	1000	-	.	gene_id "STRG.48061.1-chr2:166500276-166500557_F:2_P:8_M"; transcript_id "STRG.48061.1-chr2:166500276-166500557_F:2_P:8_M";
chr2	GTF2FASTA	exon	166500276	166500557	1000	-	.	gene_id "STRG.48061.1-chr2:166500276-166500557_F:2_P:8_M"; transcript_id "STRG.48061.1-chr2:166500276-166500557_F:2_P:8_M";
chr10	GTF2FASTA	transcript	9971960	9972022	1000	+	.	gene_id "STRG.391.1+chr10:9971960-9972022_F:2_P:1_M"; transcript_id "STRG.391.1+chr10:9971960-9972022_F:2_P:1_M";
chr10	GTF2FASTA	exon	9971960	9972022	1000	+	.	gene_id "STRG.391.1+chr10:9971960-9972022_F:2_P:1_M"; transcript_id "STRG.391.1+chr10:9971960-9972022_F:2_P:1_M";
chr11	GTF2FASTA	transcript	69917718	69917792	1000	+	.	gene_id "STRG.7409.6+chr11:69917718-69917792_F:2_P:11_M"; transcript_id "STRG.7409.6+chr11:69917718-69917792_F:2_P:11_M";
chr11	GTF2FASTA	exon	69917718	69917792	1000	+	.	gene_id "STRG.7409.6+chr11:69917718-69917792_F:2_P:11_M"; transcript_id "STRG.7409.6+chr11:69917718-69917792_F:2_P:11_M";
chrX	GTF2FASTA	transcript	152433002	152433313	1000	+	.	gene_id "STRG.85561.1+chrX:152433002-152433313_F:2_P:0_M"; transcript_id "STRG.85561.1+chrX:152433002-152433313_F:2_P:0_M";
chrX	GTF2FASTA	exon	152433002	152433313	1000	+	.	gene_id "STRG.85561.1+chrX:152433002-152433313_F:2_P:0_M"; transcript_id "STRG.85561.1+chrX:152433002-152433313_F:2_P:0_M";
chr5	GTF2FASTA	transcript	22724578	22724691	1000	-	.	gene_id "STRG.59521.1-chr5:22724578-22724691_F:0_P:17_M"; transcript_id "STRG.59521.1-chr5:22724578-22724691_F:0_P:17_M";
chr5	GTF2FASTA	exon	22724578	22724691	1000	-	.	gene_id "STRG.59521.1-chr5:22724578-22724691_F:0_P:17_M"; transcript_id "STRG.59521.1-chr5:22724578-22724691_F:0_P:17_M";
chr5	GTF2FASTA	transcript	34634243	34634344	1000	+	.	gene_id "STRG.60126.4+chr5:34634243-34634344_F:2_P:11_M"; transcript_id "STRG.60126.4+chr5:34634243-34634344_F:2_P:11_M";
chr5	GTF2FASTA	exon	34634243	34634344	1000	+	.	gene_id "STRG.60126.4+chr5:34634243-34634344_F:2_P:11_M"; transcript_id "STRG.60126.4+chr5:34634243-34634344_F:2_P:11_M";
chr6	GTF2FASTA	transcript	61175408	61175428	1000	-	.	gene_id "STRG.65842.1-chr6:61175408-61175428_F:1_P:41_M"; transcript_id "STRG.65842.1-chr6:61175408-61175428_F:1_P:41_M";
chr6	GTF2FASTA	exon	61175408	61175428	1000	-	.	gene_id "STRG.65842.1-chr6:61175408-61175428_F:1_P:41_M"; transcript_id "STRG.65842.1-chr6:61175408-61175428_F:1_P:41_M";
chr1	GTF2FASTA	transcript	72582833	72582886	1000	+	.	gene_id "STRG.32318.1+chr1:72582833-72582886_F:2_P:2_M"; transcript_id "STRG.32318.1+chr1:72582833-72582886_F:2_P:2_M";
chr1	GTF2FASTA	exon	72582833	72582886	1000	+	.	gene_id "STRG.32318.1+chr1:72582833-72582886_F:2_P:2_M"; transcript_id "STRG.32318.1+chr1:72582833-72582886_F:2_P:2_M";
chr9	GTF2FASTA	transcript	44123704	44124944	1000	-	.	gene_id "STRG.79149.1-chr9:44123704-44124944_F:0_P:32_M"; transcript_id "STRG.79149.1-chr9:44123704-44124944_F:0_P:32_M";
chr9	GTF2FASTA	exon	44123704	44123727	1000	-	.	gene_id "STRG.79149.1-chr9:44123704-44124944_F:0_P:32_M"; transcript_id "STRG.79149.1-chr9:44123704-44124944_F:0_P:32_M";
chr9	GTF2FASTA	exon	44124876	44124944	1000	-	.	gene_id "STRG.79149.1-chr9:44123704-44124944_F:0_P:32_M"; transcript_id "STRG.79149.1-chr9:44123704-44124944_F:0_P:32_M";
chr8	GTF2FASTA	transcript	82755530	82755697	1000	+	.	gene_id "STRG.75439.1+chr8:82755530-82755697_F:2_P:7_M"; transcript_id "STRG.75439.1+chr8:82755530-82755697_F:2_P:7_M";
chr8	GTF2FASTA	exon	82755530	82755697	1000	+	.	gene_id "STRG.75439.1+chr8:82755530-82755697_F:2_P:7_M"; transcript_id "STRG.75439.1+chr8:82755530-82755697_F:2_P:7_M";
chr1	GTF2FASTA	transcript	128520712	128521158	1000	-	.	gene_id "STRG.40119.1-chr1:128520712-128521158_F:0_P:8_M"; transcript_id "STRG.40119.1-chr1:128520712-128521158_F:0_P:8_M";
chr1	GTF2FASTA	exon	128520712	128521158	1000	-	.	gene_id "STRG.40119.1-chr1:128520712-128521158_F:0_P:8_M"; transcript_id "STRG.40119.1-chr1:128520712-128521158_F:0_P:8_M";
chr3	GTF2FASTA	transcript	123504076	123504132	1000	-	.	gene_id "STRG.52586.1-chr3:123504076-123504132_F:0_P:53_M"; transcript_id "STRG.52586.1-chr3:123504076-123504132_F:0_P:53_M";
chr3	GTF2FASTA	exon	123504076	123504132	1000	-	.	gene_id "STRG.52586.1-chr3:123504076-123504132_F:0_P:53_M"; transcript_id "STRG.52586.1-chr3:123504076-123504132_F:0_P:53_M";
chr11	GTF2FASTA	transcript	3688130	3688258	1000	+	.	gene_id "STRG.5172.1+chr11:3688130-3688258_F:0_P:244_M"; transcript_id "STRG.5172.1+chr11:3688130-3688258_F:0_P:244_M";
chr11	GTF2FASTA	exon	3688130	3688258	1000	+	.	gene_id "STRG.5172.1+chr11:3688130-3688258_F:0_P:244_M"; transcript_id "STRG.5172.1+chr11:3688130-3688258_F:0_P:244_M";
chr7	GTF2FASTA	transcript	16607710	16607877	1000	+	.	gene_id "STRG.69135.1+chr7:16607710-16607877_F:1_P:18_M"; transcript_id "STRG.69135.1+chr7:16607710-16607877_F:1_P:18_M";
chr7	GTF2FASTA	exon	16607710	16607877	1000	+	.	gene_id "STRG.69135.1+chr7:16607710-16607877_F:1_P:18_M"; transcript_id "STRG.69135.1+chr7:16607710-16607877_F:1_P:18_M";
chr1	GTF2FASTA	transcript	36560085	36560387	1000	-	.	gene_id "STRG.37130.6-chr1:36560085-36560387_F:0_P:38_M"; transcript_id "STRG.37130.6-chr1:36560085-36560387_F:0_P:38_M";
chr1	GTF2FASTA	exon	36560085	36560387	1000	-	.	gene_id "STRG.37130.6-chr1:36560085-36560387_F:0_P:38_M"; transcript_id "STRG.37130.6-chr1:36560085-36560387_F:0_P:38_M";
chr2	GTF2FASTA	transcript	24564103	24564237	1000	+	.	gene_id "STRG.43134.1+chr2:24564103-24564237_F:1_P:10_M"; transcript_id "STRG.43134.1+chr2:24564103-24564237_F:1_P:10_M";
chr2	GTF2FASTA	exon	24564103	24564237	1000	+	.	gene_id "STRG.43134.1+chr2:24564103-24564237_F:1_P:10_M"; transcript_id "STRG.43134.1+chr2:24564103-24564237_F:1_P:10_M";
chr5	GTF2FASTA	transcript	34481917	34482213	1000	-	.	gene_id "STRG.60124.2-chr5:34481917-34482213_F:2_P:298_M"; transcript_id "STRG.60124.2-chr5:34481917-34482213_F:2_P:298_M";
chr5	GTF2FASTA	exon	34481917	34482213	1000	-	.	gene_id "STRG.60124.2-chr5:34481917-34482213_F:2_P:298_M"; transcript_id "STRG.60124.2-chr5:34481917-34482213_F:2_P:298_M";
chr2	GTF2FASTA	transcript	20748806	20748928	1000	-	.	gene_id "STRG.35471.1-chr2:20748806-20748928_F:1_P:10_M"; transcript_id "STRG.35471.1-chr2:20748806-20748928_F:1_P:10_M";
chr2	GTF2FASTA	exon	20748806	20748928	1000	-	.	gene_id "STRG.35471.1-chr2:20748806-20748928_F:1_P:10_M"; transcript_id "STRG.35471.1-chr2:20748806-20748928_F:1_P:10_M";
chr14	GTF2FASTA	transcript	70180987	70181232	1000	+	.	gene_id "STRG.20002.1+chr14:70180987-70181232_F:1_P:6_M"; transcript_id "STRG.20002.1+chr14:70180987-70181232_F:1_P:6_M";
chr14	GTF2FASTA	exon	70180987	70181232	1000	+	.	gene_id "STRG.20002.1+chr14:70180987-70181232_F:1_P:6_M"; transcript_id "STRG.20002.1+chr14:70180987-70181232_F:1_P:6_M";
chr5	GTF2FASTA	transcript	120809336	120809386	1000	-	.	gene_id "STRG.62586.5-chr5:120809336-120809386_F:1_P:41_M"; transcript_id "STRG.62586.5-chr5:120809336-120809386_F:1_P:41_M";
chr5	GTF2FASTA	exon	120809336	120809386	1000	-	.	gene_id "STRG.62586.5-chr5:120809336-120809386_F:1_P:41_M"; transcript_id "STRG.62586.5-chr5:120809336-120809386_F:1_P:41_M";
chr8	GTF2FASTA	transcript	116571716	116571823	1000	-	.	gene_id "STRG.76839.1-chr8:116571716-116571823_F:2_P:57_M"; transcript_id "STRG.76839.1-chr8:116571716-116571823_F:2_P:57_M";
chr8	GTF2FASTA	exon	116571716	116571823	1000	-	.	gene_id "STRG.76839.1-chr8:116571716-116571823_F:2_P:57_M"; transcript_id "STRG.76839.1-chr8:116571716-116571823_F:2_P:57_M";
chr6	GTF2FASTA	transcript	59343255	59343305	1000	+	.	gene_id "STRG.65862.4+chr6:59343255-59343305_F:0_P:29_M"; transcript_id "STRG.65862.4+chr6:59343255-59343305_F:0_P:29_M";
chr6	GTF2FASTA	exon	59343255	59343305	1000	+	.	gene_id "STRG.65862.4+chr6:59343255-59343305_F:0_P:29_M"; transcript_id "STRG.65862.4+chr6:59343255-59343305_F:0_P:29_M";
chr8	GTF2FASTA	transcript	128748610	128748723	1000	-	.	gene_id "STRG.77684.2-chr8:128748610-128748723_F:0_P:102_M"; transcript_id "STRG.77684.2-chr8:128748610-128748723_F:0_P:102_M";
chr8	GTF2FASTA	exon	128748610	128748723	1000	-	.	gene_id "STRG.77684.2-chr8:128748610-128748723_F:0_P:102_M"; transcript_id "STRG.77684.2-chr8:128748610-128748723_F:0_P:102_M";
chr3	GTF2FASTA	transcript	89970237	89970383	1000	+	.	gene_id "STRG.51429.1+chr3:89970237-89970383_F:0_P:43_M"; transcript_id "STRG.51429.1+chr3:89970237-89970383_F:0_P:43_M";
chr3	GTF2FASTA	exon	89970237	89970383	1000	+	.	gene_id "STRG.51429.1+chr3:89970237-89970383_F:0_P:43_M"; transcript_id "STRG.51429.1+chr3:89970237-89970383_F:0_P:43_M";
chr7	GTF2FASTA	transcript	45024117	45024242	1000	-	.	gene_id "STRG.70577.3-chr7:45024117-45024242_F:0_P:140_M"; transcript_id "STRG.70577.3-chr7:45024117-45024242_F:0_P:140_M";
chr7	GTF2FASTA	exon	45024117	45024242	1000	-	.	gene_id "STRG.70577.3-chr7:45024117-45024242_F:0_P:140_M"; transcript_id "STRG.70577.3-chr7:45024117-45024242_F:0_P:140_M";
chr2	GTF2FASTA	transcript	113500861	113500956	1000	-	.	gene_id "STRG.45795.1-chr2:113500861-113500956_F:0_P:88_M"; transcript_id "STRG.45795.1-chr2:113500861-113500956_F:0_P:88_M";
chr2	GTF2FASTA	exon	113500861	113500956	1000	-	.	gene_id "STRG.45795.1-chr2:113500861-113500956_F:0_P:88_M"; transcript_id "STRG.45795.1-chr2:113500861-113500956_F:0_P:88_M";
chr1	GTF2FASTA	transcript	163179866	163179919	1000	+	.	gene_id "STRG.41340.1+chr1:163179866-163179919_F:2_P:12_M"; transcript_id "STRG.41340.1+chr1:163179866-163179919_F:2_P:12_M";
chr1	GTF2FASTA	exon	163179866	163179919	1000	+	.	gene_id "STRG.41340.1+chr1:163179866-163179919_F:2_P:12_M"; transcript_id "STRG.41340.1+chr1:163179866-163179919_F:2_P:12_M";
chrX	GTF2FASTA	transcript	152277804	152277905	1000	+	.	gene_id "STRG.85549.1+chrX:152277804-152277905_F:2_P:146_M"; transcript_id "STRG.85549.1+chrX:152277804-152277905_F:2_P:146_M";
chrX	GTF2FASTA	exon	152277804	152277905	1000	+	.	gene_id "STRG.85549.1+chrX:152277804-152277905_F:2_P:146_M"; transcript_id "STRG.85549.1+chrX:152277804-152277905_F:2_P:146_M";
chr9	GTF2FASTA	transcript	71483776	71485905	1000	-	.	gene_id "STRG.80331.1-chr9:71483776-71485905_F:0_P:0_M"; transcript_id "STRG.80331.1-chr9:71483776-71485905_F:0_P:0_M";
chr9	GTF2FASTA	exon	71483776	71483805	1000	-	.	gene_id "STRG.80331.1-chr9:71483776-71485905_F:0_P:0_M"; transcript_id "STRG.80331.1-chr9:71483776-71485905_F:0_P:0_M";
chr9	GTF2FASTA	exon	71485684	71485905	1000	-	.	gene_id "STRG.80331.1-chr9:71483776-71485905_F:0_P:0_M"; transcript_id "STRG.80331.1-chr9:71483776-71485905_F:0_P:0_M";
chr14	GTF2FASTA	transcript	93195372	93195575	1000	-	.	gene_id "STRG.20455.1-chr14:93195372-93195575_F:2_P:0_M"; transcript_id "STRG.20455.1-chr14:93195372-93195575_F:2_P:0_M";
chr14	GTF2FASTA	exon	93195372	93195575	1000	-	.	gene_id "STRG.20455.1-chr14:93195372-93195575_F:2_P:0_M"; transcript_id "STRG.20455.1-chr14:93195372-93195575_F:2_P:0_M";
chr17	GTF2FASTA	transcript	27559569	27562488	1000	+	.	gene_id "STRG.28904.1+chr17:27559569-27562488_F:0_P:2_M"; transcript_id "STRG.28904.1+chr17:27559569-27562488_F:0_P:2_M";
chr17	GTF2FASTA	exon	27559569	27559670	1000	+	.	gene_id "STRG.28904.1+chr17:27559569-27562488_F:0_P:2_M"; transcript_id "STRG.28904.1+chr17:27559569-27562488_F:0_P:2_M";
chr17	GTF2FASTA	exon	27560928	27561011	1000	+	.	gene_id "STRG.28904.1+chr17:27559569-27562488_F:0_P:2_M"; transcript_id "STRG.28904.1+chr17:27559569-27562488_F:0_P:2_M";
chr17	GTF2FASTA	exon	27561461	27561511	1000	+	.	gene_id "STRG.28904.1+chr17:27559569-27562488_F:0_P:2_M"; transcript_id "STRG.28904.1+chr17:27559569-27562488_F:0_P:2_M";
chr17	GTF2FASTA	exon	27562441	27562488	1000	+	.	gene_id "STRG.28904.1+chr17:27559569-27562488_F:0_P:2_M"; transcript_id "STRG.28904.1+chr17:27559569-27562488_F:0_P:2_M";
chr1	GTF2FASTA	transcript	111811634	111811831	1000	+	.	gene_id "STRG.39702.1+chr1:111811634-111811831_F:2_P:18_M"; transcript_id "STRG.39702.1+chr1:111811634-111811831_F:2_P:18_M";
chr1	GTF2FASTA	exon	111811634	111811831	1000	+	.	gene_id "STRG.39702.1+chr1:111811634-111811831_F:2_P:18_M"; transcript_id "STRG.39702.1+chr1:111811634-111811831_F:2_P:18_M";
chr17	GTF2FASTA	transcript	56565394	56565474	1000	+	.	gene_id "STRG.30218.1+chr17:56565394-56565474_F:1_P:174_M"; transcript_id "STRG.30218.1+chr17:56565394-56565474_F:1_P:174_M";
chr17	GTF2FASTA	exon	56565394	56565474	1000	+	.	gene_id "STRG.30218.1+chr17:56565394-56565474_F:1_P:174_M"; transcript_id "STRG.30218.1+chr17:56565394-56565474_F:1_P:174_M";
chr8	GTF2FASTA	transcript	23257381	23257611	1000	-	.	gene_id "STRG.74252.3-chr8:23257381-23257611_F:0_P:68_M"; transcript_id "STRG.74252.3-chr8:23257381-23257611_F:0_P:68_M";
chr8	GTF2FASTA	exon	23257381	23257611	1000	-	.	gene_id "STRG.74252.3-chr8:23257381-23257611_F:0_P:68_M"; transcript_id "STRG.74252.3-chr8:23257381-23257611_F:0_P:68_M";
chr11	GTF2FASTA	transcript	99678438	99678836	1000	+	.	gene_id "STRG.8505.1+chr11:99678438-99678836_F:0_P:0_M"; transcript_id "STRG.8505.1+chr11:99678438-99678836_F:0_P:0_M";
chr11	GTF2FASTA	exon	99678438	99678836	1000	+	.	gene_id "STRG.8505.1+chr11:99678438-99678836_F:0_P:0_M"; transcript_id "STRG.8505.1+chr11:99678438-99678836_F:0_P:0_M";
chrX	GTF2FASTA	transcript	120161097	120161360	1000	+	.	gene_id "STRG.84874.1+chrX:120161097-120161360_F:0_P:0_M"; transcript_id "STRG.84874.1+chrX:120161097-120161360_F:0_P:0_M";
chrX	GTF2FASTA	exon	120161097	120161360	1000	+	.	gene_id "STRG.84874.1+chrX:120161097-120161360_F:0_P:0_M"; transcript_id "STRG.84874.1+chrX:120161097-120161360_F:0_P:0_M";
chr6	GTF2FASTA	transcript	7866472	7866516	1000	+	.	gene_id "STRG.64145.1+chr6:7866472-7866516_F:2_P:9_M"; transcript_id "STRG.64145.1+chr6:7866472-7866516_F:2_P:9_M";
chr6	GTF2FASTA	exon	7866472	7866516	1000	+	.	gene_id "STRG.64145.1+chr6:7866472-7866516_F:2_P:9_M"; transcript_id "STRG.64145.1+chr6:7866472-7866516_F:2_P:9_M";
chr2	GTF2FASTA	transcript	120602879	120602917	1000	+	.	gene_id "STRG.46284.2+chr2:120602879-120602917_F:1_P:63_M"; transcript_id "STRG.46284.2+chr2:120602879-120602917_F:1_P:63_M";
chr2	GTF2FASTA	exon	120602879	120602917	1000	+	.	gene_id "STRG.46284.2+chr2:120602879-120602917_F:1_P:63_M"; transcript_id "STRG.46284.2+chr2:120602879-120602917_F:1_P:63_M";
chrX	GTF2FASTA	transcript	103481815	103481868	1000	+	.	gene_id "STRG.84623.2+chrX:103481815-103481868_F:2_P:154_M"; transcript_id "STRG.84623.2+chrX:103481815-103481868_F:2_P:154_M";
chrX	GTF2FASTA	exon	103481815	103481868	1000	+	.	gene_id "STRG.84623.2+chrX:103481815-103481868_F:2_P:154_M"; transcript_id "STRG.84623.2+chrX:103481815-103481868_F:2_P:154_M";
chr9	GTF2FASTA	transcript	37647477	37647647	1000	+	.	gene_id "STRG.78900.1+chr9:37647477-37647647_F:2_P:74_M"; transcript_id "STRG.78900.1+chr9:37647477-37647647_F:2_P:74_M";
chr9	GTF2FASTA	exon	37647477	37647647	1000	+	.	gene_id "STRG.78900.1+chr9:37647477-37647647_F:2_P:74_M"; transcript_id "STRG.78900.1+chr9:37647477-37647647_F:2_P:74_M";
chr17	GTF2FASTA	transcript	22338377	22338445	1000	+	.	gene_id "STRG.28523.8+chr17:22338377-22338445_F:2_P:3_M"; transcript_id "STRG.28523.8+chr17:22338377-22338445_F:2_P:3_M";
chr17	GTF2FASTA	exon	22338377	22338445	1000	+	.	gene_id "STRG.28523.8+chr17:22338377-22338445_F:2_P:3_M"; transcript_id "STRG.28523.8+chr17:22338377-22338445_F:2_P:3_M";
chr13	GTF2FASTA	transcript	60127034	60127084	1000	+	.	gene_id "STRG.15737.1+chr13:60127034-60127084_F:2_P:6_M"; transcript_id "STRG.15737.1+chr13:60127034-60127084_F:2_P:6_M";
chr13	GTF2FASTA	exon	60127034	60127084	1000	+	.	gene_id "STRG.15737.1+chr13:60127034-60127084_F:2_P:6_M"; transcript_id "STRG.15737.1+chr13:60127034-60127084_F:2_P:6_M";
chr16	GTF2FASTA	transcript	31253652	31253684	1000	-	.	gene_id "STRG.25870.1-chr16:31253652-31253684_F:0_P:26_M"; transcript_id "STRG.25870.1-chr16:31253652-31253684_F:0_P:26_M";
chr16	GTF2FASTA	exon	31253652	31253684	1000	-	.	gene_id "STRG.25870.1-chr16:31253652-31253684_F:0_P:26_M"; transcript_id "STRG.25870.1-chr16:31253652-31253684_F:0_P:26_M";
chr10	GTF2FASTA	transcript	80534178	80534450	1000	-	.	gene_id "STRG.3194.1-chr10:80534178-80534450_F:2_P:1_M"; transcript_id "STRG.3194.1-chr10:80534178-80534450_F:2_P:1_M";
chr10	GTF2FASTA	exon	80534178	80534226	1000	-	.	gene_id "STRG.3194.1-chr10:80534178-80534450_F:2_P:1_M"; transcript_id "STRG.3194.1-chr10:80534178-80534450_F:2_P:1_M";
chr10	GTF2FASTA	exon	80534443	80534450	1000	-	.	gene_id "STRG.3194.1-chr10:80534178-80534450_F:2_P:1_M"; transcript_id "STRG.3194.1-chr10:80534178-80534450_F:2_P:1_M";
chr12	GTF2FASTA	transcript	13753138	13753353	1000	-	.	gene_id "STRG.10263.1-chr12:13753138-13753353_F:2_P:0_M"; transcript_id "STRG.10263.1-chr12:13753138-13753353_F:2_P:0_M";
chr12	GTF2FASTA	exon	13753138	13753353	1000	-	.	gene_id "STRG.10263.1-chr12:13753138-13753353_F:2_P:0_M"; transcript_id "STRG.10263.1-chr12:13753138-13753353_F:2_P:0_M";
chr17	GTF2FASTA	transcript	5837015	5837176	1000	+	.	gene_id "STRG.27776.2+chr17:5837015-5837176_F:2_P:0_M"; transcript_id "STRG.27776.2+chr17:5837015-5837176_F:2_P:0_M";
chr17	GTF2FASTA	exon	5837015	5837176	1000	+	.	gene_id "STRG.27776.2+chr17:5837015-5837176_F:2_P:0_M"; transcript_id "STRG.27776.2+chr17:5837015-5837176_F:2_P:0_M";
chr5	GTF2FASTA	transcript	118847721	118847780	1000	-	.	gene_id "STRG.62381.1-chr5:118847721-118847780_F:2_P:0_M"; transcript_id "STRG.62381.1-chr5:118847721-118847780_F:2_P:0_M";
chr5	GTF2FASTA	exon	118847721	118847780	1000	-	.	gene_id "STRG.62381.1-chr5:118847721-118847780_F:2_P:0_M"; transcript_id "STRG.62381.1-chr5:118847721-118847780_F:2_P:0_M";
chr1	GTF2FASTA	transcript	72958975	72959031	1000	+	.	gene_id "STRG.38351.1+chr1:72958975-72959031_F:1_P:0_M"; transcript_id "STRG.38351.1+chr1:72958975-72959031_F:1_P:0_M";
chr1	GTF2FASTA	exon	72958975	72959031	1000	+	.	gene_id "STRG.38351.1+chr1:72958975-72959031_F:1_P:0_M"; transcript_id "STRG.38351.1+chr1:72958975-72959031_F:1_P:0_M";
chr14	GTF2FASTA	transcript	75415213	75415251	1000	+	.	gene_id "STRG.17200.1+chr14:75415213-75415251_F:1_P:0_M"; transcript_id "STRG.17200.1+chr14:75415213-75415251_F:1_P:0_M";
chr14	GTF2FASTA	exon	75415213	75415251	1000	+	.	gene_id "STRG.17200.1+chr14:75415213-75415251_F:1_P:0_M"; transcript_id "STRG.17200.1+chr14:75415213-75415251_F:1_P:0_M";
chr4	GTF2FASTA	transcript	119527833	119527856	1000	+	.	gene_id "STRG.57038.1+chr4:119527833-119527856_F:0_P:17_M"; transcript_id "STRG.57038.1+chr4:119527833-119527856_F:0_P:17_M";
chr4	GTF2FASTA	exon	119527833	119527856	1000	+	.	gene_id "STRG.57038.1+chr4:119527833-119527856_F:0_P:17_M"; transcript_id "STRG.57038.1+chr4:119527833-119527856_F:0_P:17_M";
chr3	GTF2FASTA	transcript	33809997	33810032	1000	-	.	gene_id "STRG.49461.1-chr3:33809997-33810032_F:1_P:152_M"; transcript_id "STRG.49461.1-chr3:33809997-33810032_F:1_P:152_M";
chr3	GTF2FASTA	exon	33809997	33810032	1000	-	.	gene_id "STRG.49461.1-chr3:33809997-33810032_F:1_P:152_M"; transcript_id "STRG.49461.1-chr3:33809997-33810032_F:1_P:152_M";
chr9	GTF2FASTA	transcript	99386059	99386085	1000	-	.	gene_id "STRG.81442.1-chr9:99386059-99386085_F:2_P:28_M"; transcript_id "STRG.81442.1-chr9:99386059-99386085_F:2_P:28_M";
chr9	GTF2FASTA	exon	99386059	99386085	1000	-	.	gene_id "STRG.81442.1-chr9:99386059-99386085_F:2_P:28_M"; transcript_id "STRG.81442.1-chr9:99386059-99386085_F:2_P:28_M";
chr3	GTF2FASTA	transcript	88158788	88159093	1000	+	.	gene_id "STRG.51267.5+chr3:88158788-88159093_F:2_P:142_M"; transcript_id "STRG.51267.5+chr3:88158788-88159093_F:2_P:142_M";
chr3	GTF2FASTA	exon	88158788	88159093	1000	+	.	gene_id "STRG.51267.5+chr3:88158788-88159093_F:2_P:142_M"; transcript_id "STRG.51267.5+chr3:88158788-88159093_F:2_P:142_M";
chr9	GTF2FASTA	transcript	71483776	71485905	1000	-	.	gene_id "STRG.80331.1-chr9:71483776-71485905_F:0_P:0_M"; transcript_id "STRG.80331.1-chr9:71483776-71485905_F:0_P:0_M";
chr9	GTF2FASTA	exon	71483776	71483805	1000	-	.	gene_id "STRG.80331.1-chr9:71483776-71485905_F:0_P:0_M"; transcript_id "STRG.80331.1-chr9:71483776-71485905_F:0_P:0_M";
chr9	GTF2FASTA	exon	71485684	71485905	1000	-	.	gene_id "STRG.80331.1-chr9:71483776-71485905_F:0_P:0_M"; transcript_id "STRG.80331.1-chr9:71483776-71485905_F:0_P:0_M";
chr1	GTF2FASTA	transcript	15067073	15067390	1000	+	.	gene_id "STRG.36491.1+chr1:15067073-15067390_F:2_P:1_M"; transcript_id "STRG.36491.1+chr1:15067073-15067390_F:2_P:1_M";
chr1	GTF2FASTA	exon	15067073	15067390	1000	+	.	gene_id "STRG.36491.1+chr1:15067073-15067390_F:2_P:1_M"; transcript_id "STRG.36491.1+chr1:15067073-15067390_F:2_P:1_M";
chr5	GTF2FASTA	transcript	34766794	34766907	1000	-	.	gene_id "STRG.60139.1-chr5:34766794-34766907_F:0_P:41_M"; transcript_id "STRG.60139.1-chr5:34766794-34766907_F:0_P:41_M";
chr5	GTF2FASTA	exon	34766794	34766907	1000	-	.	gene_id "STRG.60139.1-chr5:34766794-34766907_F:0_P:41_M"; transcript_id "STRG.60139.1-chr5:34766794-34766907_F:0_P:41_M";
chr19	GTF2FASTA	transcript	11899904	11900011	1000	+	.	gene_id "STRG.34585.2+chr19:11899904-11900011_F:2_P:78_M"; transcript_id "STRG.34585.2+chr19:11899904-11900011_F:2_P:78_M";
chr19	GTF2FASTA	exon	11899904	11900011	1000	+	.	gene_id "STRG.34585.2+chr19:11899904-11900011_F:2_P:78_M"; transcript_id "STRG.34585.2+chr19:11899904-11900011_F:2_P:78_M";
chr2	GTF2FASTA	transcript	35979958	35980095	1000	-	.	gene_id "STRG.43813.1-chr2:35979958-35980095_F:0_P:7_M"; transcript_id "STRG.43813.1-chr2:35979958-35980095_F:0_P:7_M";
chr2	GTF2FASTA	exon	35979958	35980095	1000	-	.	gene_id "STRG.43813.1-chr2:35979958-35980095_F:0_P:7_M"; transcript_id "STRG.43813.1-chr2:35979958-35980095_F:0_P:7_M";
chr5	GTF2FASTA	transcript	93171490	93171513	1000	+	.	gene_id "STRG.61635.1+chr5:93171490-93171513_F:1_P:4_M"; transcript_id "STRG.61635.1+chr5:93171490-93171513_F:1_P:4_M";
chr5	GTF2FASTA	exon	93171490	93171513	1000	+	.	gene_id "STRG.61635.1+chr5:93171490-93171513_F:1_P:4_M"; transcript_id "STRG.61635.1+chr5:93171490-93171513_F:1_P:4_M";
chr12	GTF2FASTA	transcript	3310453	3310695	1000	-	.	gene_id "STRG.9790.2-chr12:3310453-3310695_F:0_P:15_M"; transcript_id "STRG.9790.2-chr12:3310453-3310695_F:0_P:15_M";
chr12	GTF2FASTA	exon	3310453	3310695	1000	-	.	gene_id "STRG.9790.2-chr12:3310453-3310695_F:0_P:15_M"; transcript_id "STRG.9790.2-chr12:3310453-3310695_F:0_P:15_M";
chr2	GTF2FASTA	transcript	167104276	167104440	1000	-	.	gene_id "STRG.48264.5-chr2:167104276-167104440_F:0_P:24_M"; transcript_id "STRG.48264.5-chr2:167104276-167104440_F:0_P:24_M";
chr2	GTF2FASTA	exon	167104276	167104440	1000	-	.	gene_id "STRG.48264.5-chr2:167104276-167104440_F:0_P:24_M"; transcript_id "STRG.48264.5-chr2:167104276-167104440_F:0_P:24_M";
chr9	GTF2FASTA	transcript	95697448	95697492	1000	+	.	gene_id "STRG.68754.1+chr9:95697448-95697492_F:1_P:2_M"; transcript_id "STRG.68754.1+chr9:95697448-95697492_F:1_P:2_M";
chr9	GTF2FASTA	exon	95697448	95697492	1000	+	.	gene_id "STRG.68754.1+chr9:95697448-95697492_F:1_P:2_M"; transcript_id "STRG.68754.1+chr9:95697448-95697492_F:1_P:2_M";
chr11	GTF2FASTA	transcript	3951857	3952249	1000	+	.	gene_id "STRG.5188.1+chr11:3951857-3952249_F:2_P:2_M"; transcript_id "STRG.5188.1+chr11:3951857-3952249_F:2_P:2_M";
chr11	GTF2FASTA	exon	3951857	3952249	1000	+	.	gene_id "STRG.5188.1+chr11:3951857-3952249_F:2_P:2_M"; transcript_id "STRG.5188.1+chr11:3951857-3952249_F:2_P:2_M";
chr16	GTF2FASTA	transcript	67187848	67187871	1000	+	.	gene_id "STRG.22646.1+chr16:67187848-67187871_F:1_P:27_M"; transcript_id "STRG.22646.1+chr16:67187848-67187871_F:1_P:27_M";
chr16	GTF2FASTA	exon	67187848	67187871	1000	+	.	gene_id "STRG.22646.1+chr16:67187848-67187871_F:1_P:27_M"; transcript_id "STRG.22646.1+chr16:67187848-67187871_F:1_P:27_M";
chr10	GTF2FASTA	transcript	81268018	81268092	1000	+	.	gene_id "STRG.3265.3+chr10:81268018-81268092_F:2_P:3_M"; transcript_id "STRG.3265.3+chr10:81268018-81268092_F:2_P:3_M";
chr10	GTF2FASTA	exon	81268018	81268092	1000	+	.	gene_id "STRG.3265.3+chr10:81268018-81268092_F:2_P:3_M"; transcript_id "STRG.3265.3+chr10:81268018-81268092_F:2_P:3_M";
chr13	GTF2FASTA	transcript	45559242	45559268	1000	+	.	gene_id "STRG.15019.2+chr13:45559242-45559268_F:0_P:81_M"; transcript_id "STRG.15019.2+chr13:45559242-45559268_F:0_P:81_M";
chr13	GTF2FASTA	exon	45559242	45559268	1000	+	.	gene_id "STRG.15019.2+chr13:45559242-45559268_F:0_P:81_M"; transcript_id "STRG.15019.2+chr13:45559242-45559268_F:0_P:81_M";
chr12	GTF2FASTA	transcript	80126400	80126669	1000	-	.	gene_id "STRG.12129.4-chr12:80126400-80126669_F:1_P:7_M"; transcript_id "STRG.12129.4-chr12:80126400-80126669_F:1_P:7_M";
chr12	GTF2FASTA	exon	80126400	80126669	1000	-	.	gene_id "STRG.12129.4-chr12:80126400-80126669_F:1_P:7_M"; transcript_id "STRG.12129.4-chr12:80126400-80126669_F:1_P:7_M";
chrX	GTF2FASTA	transcript	99881596	99881757	1000	+	.	gene_id "STRG.84453.1+chrX:99881596-99881757_F:1_P:2_M"; transcript_id "STRG.84453.1+chrX:99881596-99881757_F:1_P:2_M";
chrX	GTF2FASTA	exon	99881596	99881757	1000	+	.	gene_id "STRG.84453.1+chrX:99881596-99881757_F:1_P:2_M"; transcript_id "STRG.84453.1+chrX:99881596-99881757_F:1_P:2_M";
chr5	GTF2FASTA	transcript	30555605	30555772	1000	+	.	gene_id "STRG.59775.1+chr5:30555605-30555772_F:2_P:21_M"; transcript_id "STRG.59775.1+chr5:30555605-30555772_F:2_P:21_M";
chr5	GTF2FASTA	exon	30555605	30555772	1000	+	.	gene_id "STRG.59775.1+chr5:30555605-30555772_F:2_P:21_M"; transcript_id "STRG.59775.1+chr5:30555605-30555772_F:2_P:21_M";
chr3	GTF2FASTA	transcript	123504076	123504132	1000	-	.	gene_id "STRG.52586.1-chr3:123504076-123504132_F:0_P:53_M"; transcript_id "STRG.52586.1-chr3:123504076-123504132_F:0_P:53_M";
chr3	GTF2FASTA	exon	123504076	123504132	1000	-	.	gene_id "STRG.52586.1-chr3:123504076-123504132_F:0_P:53_M"; transcript_id "STRG.52586.1-chr3:123504076-123504132_F:0_P:53_M";
chr5	GTF2FASTA	transcript	43621528	43621680	1000	+	.	gene_id "STRG.60438.1+chr5:43621528-43621680_F:1_P:0_M"; transcript_id "STRG.60438.1+chr5:43621528-43621680_F:1_P:0_M";
chr5	GTF2FASTA	exon	43621528	43621680	1000	+	.	gene_id "STRG.60438.1+chr5:43621528-43621680_F:1_P:0_M"; transcript_id "STRG.60438.1+chr5:43621528-43621680_F:1_P:0_M";
chr3	GTF2FASTA	transcript	5287843	5287884	1000	-	.	gene_id "STRG.48705.1-chr3:5287843-5287884_F:0_P:216_M"; transcript_id "STRG.48705.1-chr3:5287843-5287884_F:0_P:216_M";
chr3	GTF2FASTA	exon	5287843	5287884	1000	-	.	gene_id "STRG.48705.1-chr3:5287843-5287884_F:0_P:216_M"; transcript_id "STRG.48705.1-chr3:5287843-5287884_F:0_P:216_M";
chr1	GTF2FASTA	transcript	111811634	111811831	1000	+	.	gene_id "STRG.39702.1+chr1:111811634-111811831_F:2_P:18_M"; transcript_id "STRG.39702.1+chr1:111811634-111811831_F:2_P:18_M";
chr1	GTF2FASTA	exon	111811634	111811831	1000	+	.	gene_id "STRG.39702.1+chr1:111811634-111811831_F:2_P:18_M"; transcript_id "STRG.39702.1+chr1:111811634-111811831_F:2_P:18_M";
chr12	GTF2FASTA	transcript	13753138	13753353	1000	-	.	gene_id "STRG.10263.1-chr12:13753138-13753353_F:2_P:0_M"; transcript_id "STRG.10263.1-chr12:13753138-13753353_F:2_P:0_M";
chr12	GTF2FASTA	exon	13753138	13753353	1000	-	.	gene_id "STRG.10263.1-chr12:13753138-13753353_F:2_P:0_M"; transcript_id "STRG.10263.1-chr12:13753138-13753353_F:2_P:0_M";
chr3	GTF2FASTA	transcript	55137530	55137571	1000	+	.	gene_id "STRG.50188.1+chr3:55137530-55137571_F:1_P:59_M"; transcript_id "STRG.50188.1+chr3:55137530-55137571_F:1_P:59_M";
chr3	GTF2FASTA	exon	55137530	55137571	1000	+	.	gene_id "STRG.50188.1+chr3:55137530-55137571_F:1_P:59_M"; transcript_id "STRG.50188.1+chr3:55137530-55137571_F:1_P:59_M";
chr11	GTF2FASTA	transcript	86548892	86552822	1000	+	.	gene_id "STRG.8124.2+chr11:86548892-86552822_F:2_P:9_M"; transcript_id "STRG.8124.2+chr11:86548892-86552822_F:2_P:9_M";
chr11	GTF2FASTA	exon	86548892	86549002	1000	+	.	gene_id "STRG.8124.2+chr11:86548892-86552822_F:2_P:9_M"; transcript_id "STRG.8124.2+chr11:86548892-86552822_F:2_P:9_M";
chr11	GTF2FASTA	exon	86549324	86549471	1000	+	.	gene_id "STRG.8124.2+chr11:86548892-86552822_F:2_P:9_M"; transcript_id "STRG.8124.2+chr11:86548892-86552822_F:2_P:9_M";
chr11	GTF2FASTA	exon	86552788	86552822	1000	+	.	gene_id "STRG.8124.2+chr11:86548892-86552822_F:2_P:9_M"; transcript_id "STRG.8124.2+chr11:86548892-86552822_F:2_P:9_M";
chr14	GTF2FASTA	transcript	93195372	93195575	1000	-	.	gene_id "STRG.20455.1-chr14:93195372-93195575_F:2_P:0_M"; transcript_id "STRG.20455.1-chr14:93195372-93195575_F:2_P:0_M";
chr14	GTF2FASTA	exon	93195372	93195575	1000	-	.	gene_id "STRG.20455.1-chr14:93195372-93195575_F:2_P:0_M"; transcript_id "STRG.20455.1-chr14:93195372-93195575_F:2_P:0_M";
chr7	GTF2FASTA	transcript	44491661	44491693	1000	+	.	gene_id "STRG.70531.3+chr7:44491661-44491693_F:2_P:94_M"; transcript_id "STRG.70531.3+chr7:44491661-44491693_F:2_P:94_M";
chr7	GTF2FASTA	exon	44491661	44491693	1000	+	.	gene_id "STRG.70531.3+chr7:44491661-44491693_F:2_P:94_M"; transcript_id "STRG.70531.3+chr7:44491661-44491693_F:2_P:94_M";
chr5	GTF2FASTA	transcript	37427080	37427151	1000	+	.	gene_id "STRG.50910.1+chr5:37427080-37427151_F:1_P:1_M"; transcript_id "STRG.50910.1+chr5:37427080-37427151_F:1_P:1_M";
chr5	GTF2FASTA	exon	37427080	37427151	1000	+	.	gene_id "STRG.50910.1+chr5:37427080-37427151_F:1_P:1_M"; transcript_id "STRG.50910.1+chr5:37427080-37427151_F:1_P:1_M";
chr14	GTF2FASTA	transcript	52023982	52024080	1000	-	.	gene_id "STRG.19156.12-chr14:52023982-52024080_F:0_P:13_M"; transcript_id "STRG.19156.12-chr14:52023982-52024080_F:0_P:13_M";
chr14	GTF2FASTA	exon	52023982	52024080	1000	-	.	gene_id "STRG.19156.12-chr14:52023982-52024080_F:0_P:13_M"; transcript_id "STRG.19156.12-chr14:52023982-52024080_F:0_P:13_M";
chr7	GTF2FASTA	transcript	80376509	80376616	1000	+	.	gene_id "STRG.71297.1+chr7:80376509-80376616_F:2_P:6_M"; transcript_id "STRG.71297.1+chr7:80376509-80376616_F:2_P:6_M";
chr7	GTF2FASTA	exon	80376509	80376616	1000	+	.	gene_id "STRG.71297.1+chr7:80376509-80376616_F:2_P:6_M"; transcript_id "STRG.71297.1+chr7:80376509-80376616_F:2_P:6_M";
chr9	GTF2FASTA	transcript	42225773	42226018	1000	+	.	gene_id "STRG.65286.1+chr9:42225773-42226018_F:2_P:0_M"; transcript_id "STRG.65286.1+chr9:42225773-42226018_F:2_P:0_M";
chr9	GTF2FASTA	exon	42225773	42226018	1000	+	.	gene_id "STRG.65286.1+chr9:42225773-42226018_F:2_P:0_M"; transcript_id "STRG.65286.1+chr9:42225773-42226018_F:2_P:0_M";
chr8	GTF2FASTA	transcript	41339361	41339642	1000	-	.	gene_id "STRG.74827.1-chr8:41339361-41339642_F:0_P:32_M"; transcript_id "STRG.74827.1-chr8:41339361-41339642_F:0_P:32_M";
chr8	GTF2FASTA	exon	41339361	41339642	1000	-	.	gene_id "STRG.74827.1-chr8:41339361-41339642_F:0_P:32_M"; transcript_id "STRG.74827.1-chr8:41339361-41339642_F:0_P:32_M";
chr3	GTF2FASTA	transcript	100493193	100493399	1000	+	.	gene_id "STRG.51623.1+chr3:100493193-100493399_F:0_P:18_M"; transcript_id "STRG.51623.1+chr3:100493193-100493399_F:0_P:18_M";
chr3	GTF2FASTA	exon	100493193	100493399	1000	+	.	gene_id "STRG.51623.1+chr3:100493193-100493399_F:0_P:18_M"; transcript_id "STRG.51623.1+chr3:100493193-100493399_F:0_P:18_M";
chr2	GTF2FASTA	transcript	128320884	128321003	1000	-	.	gene_id "STRG.46507.8-chr2:128320884-128321003_F:2_P:31_M"; transcript_id "STRG.46507.8-chr2:128320884-128321003_F:2_P:31_M";
chr2	GTF2FASTA	exon	128320884	128321003	1000	-	.	gene_id "STRG.46507.8-chr2:128320884-128321003_F:2_P:31_M"; transcript_id "STRG.46507.8-chr2:128320884-128321003_F:2_P:31_M";
chr8	GTF2FASTA	transcript	105934223	105934249	1000	+	.	gene_id "STRG.76638.1+chr8:105934223-105934249_F:2_P:71_M"; transcript_id "STRG.76638.1+chr8:105934223-105934249_F:2_P:71_M";
chr8	GTF2FASTA	exon	105934223	105934249	1000	+	.	gene_id "STRG.76638.1+chr8:105934223-105934249_F:2_P:71_M"; transcript_id "STRG.76638.1+chr8:105934223-105934249_F:2_P:71_M";
chr3	GTF2FASTA	transcript	142793897	142793941	1000	-	.	gene_id "STRG.53208.2-chr3:142793897-142793941_F:0_P:74_M"; transcript_id "STRG.53208.2-chr3:142793897-142793941_F:0_P:74_M";
chr3	GTF2FASTA	exon	142793897	142793941	1000	-	.	gene_id "STRG.53208.2-chr3:142793897-142793941_F:0_P:74_M"; transcript_id "STRG.53208.2-chr3:142793897-142793941_F:0_P:74_M";
chr3	GTF2FASTA	transcript	152460916	152460984	1000	+	.	gene_id "STRG.53489.3+chr3:152460916-152460984_F:1_P:75_M"; transcript_id "STRG.53489.3+chr3:152460916-152460984_F:1_P:75_M";
chr3	GTF2FASTA	exon	152460916	152460984	1000	+	.	gene_id "STRG.53489.3+chr3:152460916-152460984_F:1_P:75_M"; transcript_id "STRG.53489.3+chr3:152460916-152460984_F:1_P:75_M";
chr12	GTF2FASTA	transcript	28639836	28639865	1000	+	.	gene_id "STRG.10698.1+chr12:28639836-28639865_F:0_P:8_M"; transcript_id "STRG.10698.1+chr12:28639836-28639865_F:0_P:8_M";
chr12	GTF2FASTA	exon	28639836	28639865	1000	+	.	gene_id "STRG.10698.1+chr12:28639836-28639865_F:0_P:8_M"; transcript_id "STRG.10698.1+chr12:28639836-28639865_F:0_P:8_M";
chr6	GTF2FASTA	transcript	140420171	140420437	1000	+	.	gene_id "STRG.68186.1+chr6:140420171-140420437_F:2_P:0_M"; transcript_id "STRG.68186.1+chr6:140420171-140420437_F:2_P:0_M";
chr6	GTF2FASTA	exon	140420171	140420437	1000	+	.	gene_id "STRG.68186.1+chr6:140420171-140420437_F:2_P:0_M"; transcript_id "STRG.68186.1+chr6:140420171-140420437_F:2_P:0_M";
chr17	GTF2FASTA	transcript	56565394	56565474	1000	+	.	gene_id "STRG.30218.1+chr17:56565394-56565474_F:1_P:174_M"; transcript_id "STRG.30218.1+chr17:56565394-56565474_F:1_P:174_M";
chr17	GTF2FASTA	exon	56565394	56565474	1000	+	.	gene_id "STRG.30218.1+chr17:56565394-56565474_F:1_P:174_M"; transcript_id "STRG.30218.1+chr17:56565394-56565474_F:1_P:174_M";
chr4	GTF2FASTA	transcript	44072929	44072985	1000	-	.	gene_id "STRG.54926.3-chr4:44072929-44072985_F:0_P:0_M"; transcript_id "STRG.54926.3-chr4:44072929-44072985_F:0_P:0_M";
chr4	GTF2FASTA	exon	44072929	44072985	1000	-	.	gene_id "STRG.54926.3-chr4:44072929-44072985_F:0_P:0_M"; transcript_id "STRG.54926.3-chr4:44072929-44072985_F:0_P:0_M";
chr6	GTF2FASTA	transcript	128202682	128203113	1000	-	.	gene_id "STRG.67751.1-chr6:128202682-128203113_F:0_P:0_M"; transcript_id "STRG.67751.1-chr6:128202682-128203113_F:0_P:0_M";
chr6	GTF2FASTA	exon	128202682	128203113	1000	-	.	gene_id "STRG.67751.1-chr6:128202682-128203113_F:0_P:0_M"; transcript_id "STRG.67751.1-chr6:128202682-128203113_F:0_P:0_M";
chr7	GTF2FASTA	transcript	128205931	128206062	1000	+	.	gene_id "STRG.72996.1+chr7:128205931-128206062_F:1_P:58_M"; transcript_id "STRG.72996.1+chr7:128205931-128206062_F:1_P:58_M";
chr7	GTF2FASTA	exon	128205931	128206062	1000	+	.	gene_id "STRG.72996.1+chr7:128205931-128206062_F:1_P:58_M"; transcript_id "STRG.72996.1+chr7:128205931-128206062_F:1_P:58_M";
chr16	GTF2FASTA	transcript	36184260	36257369	1000	+	.	gene_id "STRG.26066.2+chr16:36184260-36257369_F:0_P:1_M"; transcript_id "STRG.26066.2+chr16:36184260-36257369_F:0_P:1_M";
chr16	GTF2FASTA	exon	36184260	36184325	1000	+	.	gene_id "STRG.26066.2+chr16:36184260-36257369_F:0_P:1_M"; transcript_id "STRG.26066.2+chr16:36184260-36257369_F:0_P:1_M";
chr16	GTF2FASTA	exon	36186364	36186465	1000	+	.	gene_id "STRG.26066.2+chr16:36184260-36257369_F:0_P:1_M"; transcript_id "STRG.26066.2+chr16:36184260-36257369_F:0_P:1_M";
chr16	GTF2FASTA	exon	36257247	36257369	1000	+	.	gene_id "STRG.26066.2+chr16:36184260-36257369_F:0_P:1_M"; transcript_id "STRG.26066.2+chr16:36184260-36257369_F:0_P:1_M";
chr7	GTF2FASTA	transcript	128463260	128463463	1000	+	.	gene_id "STRG.73024.1+chr7:128463260-128463463_F:2_P:13_M"; transcript_id "STRG.73024.1+chr7:128463260-128463463_F:2_P:13_M";
chr7	GTF2FASTA	exon	128463260	128463463	1000	+	.	gene_id "STRG.73024.1+chr7:128463260-128463463_F:2_P:13_M"; transcript_id "STRG.73024.1+chr7:128463260-128463463_F:2_P:13_M";
chr7	GTF2FASTA	transcript	30543513	30543762	1000	-	.	gene_id "STRG.69815.3-chr7:30543513-30543762_F:0_P:4_M"; transcript_id "STRG.69815.3-chr7:30543513-30543762_F:0_P:4_M";
chr7	GTF2FASTA	exon	30543513	30543614	1000	-	.	gene_id "STRG.69815.3-chr7:30543513-30543762_F:0_P:4_M"; transcript_id "STRG.69815.3-chr7:30543513-30543762_F:0_P:4_M";
chr7	GTF2FASTA	exon	30543691	30543762	1000	-	.	gene_id "STRG.69815.3-chr7:30543513-30543762_F:0_P:4_M"; transcript_id "STRG.69815.3-chr7:30543513-30543762_F:0_P:4_M";
chr5	GTF2FASTA	transcript	91947677	91947712	1000	+	.	gene_id "STRG.61540.1+chr5:91947677-91947712_F:2_P:83_M"; transcript_id "STRG.61540.1+chr5:91947677-91947712_F:2_P:83_M";
chr5	GTF2FASTA	exon	91947677	91947712	1000	+	.	gene_id "STRG.61540.1+chr5:91947677-91947712_F:2_P:83_M"; transcript_id "STRG.61540.1+chr5:91947677-91947712_F:2_P:83_M";
chr2	GTF2FASTA	transcript	121138436	121138594	1000	+	.	gene_id "STRG.46317.2+chr2:121138436-121138594_F:2_P:80_M"; transcript_id "STRG.46317.2+chr2:121138436-121138594_F:2_P:80_M";
chr2	GTF2FASTA	exon	121138436	121138594	1000	+	.	gene_id "STRG.46317.2+chr2:121138436-121138594_F:2_P:80_M"; transcript_id "STRG.46317.2+chr2:121138436-121138594_F:2_P:80_M";
chr6	GTF2FASTA	transcript	126818720	126818884	1000	+	.	gene_id "STRG.67684.1+chr6:126818720-126818884_F:2_P:5_M"; transcript_id "STRG.67684.1+chr6:126818720-126818884_F:2_P:5_M";
chr6	GTF2FASTA	exon	126818720	126818884	1000	+	.	gene_id "STRG.67684.1+chr6:126818720-126818884_F:2_P:5_M"; transcript_id "STRG.67684.1+chr6:126818720-126818884_F:2_P:5_M";
chr11	GTF2FASTA	transcript	3951857	3952249	1000	+	.	gene_id "STRG.5188.1+chr11:3951857-3952249_F:2_P:2_M"; transcript_id "STRG.5188.1+chr11:3951857-3952249_F:2_P:2_M";
chr11	GTF2FASTA	exon	3951857	3952249	1000	+	.	gene_id "STRG.5188.1+chr11:3951857-3952249_F:2_P:2_M"; transcript_id "STRG.5188.1+chr11:3951857-3952249_F:2_P:2_M";
chrY	GTF2FASTA	transcript	31672819	31673250	1000	+	.	gene_id "STRG.86001.1+chrY:31672819-31673250_F:1_P:9_M"; transcript_id "STRG.86001.1+chrY:31672819-31673250_F:1_P:9_M";
chrY	GTF2FASTA	exon	31672819	31673250	1000	+	.	gene_id "STRG.86001.1+chrY:31672819-31673250_F:1_P:9_M"; transcript_id "STRG.86001.1+chrY:31672819-31673250_F:1_P:9_M";
chr6	GTF2FASTA	transcript	91428883	91429287	1000	+	.	gene_id "STRG.66862.1+chr6:91428883-91429287_F:1_P:0_M"; transcript_id "STRG.66862.1+chr6:91428883-91429287_F:1_P:0_M";
chr6	GTF2FASTA	exon	91428883	91429287	1000	+	.	gene_id "STRG.66862.1+chr6:91428883-91429287_F:1_P:0_M"; transcript_id "STRG.66862.1+chr6:91428883-91429287_F:1_P:0_M";
chr6	GTF2FASTA	transcript	91428883	91429287	1000	+	.	gene_id "STRG.66862.1+chr6:91428883-91429287_F:1_P:0_M"; transcript_id "STRG.66862.1+chr6:91428883-91429287_F:1_P:0_M";
chr6	GTF2FASTA	exon	91428883	91429287	1000	+	.	gene_id "STRG.66862.1+chr6:91428883-91429287_F:1_P:0_M"; transcript_id "STRG.66862.1+chr6:91428883-91429287_F:1_P:0_M";
chr11	GTF2FASTA	transcript	3951857	3952249	1000	+	.	gene_id "STRG.5188.1+chr11:3951857-3952249_F:2_P:2_M"; transcript_id "STRG.5188.1+chr11:3951857-3952249_F:2_P:2_M";
chr11	GTF2FASTA	exon	3951857	3952249	1000	+	.	gene_id "STRG.5188.1+chr11:3951857-3952249_F:2_P:2_M"; transcript_id "STRG.5188.1+chr11:3951857-3952249_F:2_P:2_M";
chr6	GTF2FASTA	transcript	128202682	128203113	1000	-	.	gene_id "STRG.67751.1-chr6:128202682-128203113_F:0_P:0_M"; transcript_id "STRG.67751.1-chr6:128202682-128203113_F:0_P:0_M";
chr6	GTF2FASTA	exon	128202682	128203113	1000	-	.	gene_id "STRG.67751.1-chr6:128202682-128203113_F:0_P:0_M"; transcript_id "STRG.67751.1-chr6:128202682-128203113_F:0_P:0_M";
chr9	GTF2FASTA	transcript	44374744	44375091	1000	-	.	gene_id "STRG.79176.1-chr9:44374744-44375091_F:0_P:1_M"; transcript_id "STRG.79176.1-chr9:44374744-44375091_F:0_P:1_M";
chr9	GTF2FASTA	exon	44374744	44375091	1000	-	.	gene_id "STRG.79176.1-chr9:44374744-44375091_F:0_P:1_M"; transcript_id "STRG.79176.1-chr9:44374744-44375091_F:0_P:1_M";
chr6	GTF2FASTA	transcript	91428883	91429287	1000	+	.	gene_id "STRG.66862.1+chr6:91428883-91429287_F:1_P:0_M"; transcript_id "STRG.66862.1+chr6:91428883-91429287_F:1_P:0_M";
chr6	GTF2FASTA	exon	91428883	91429287	1000	+	.	gene_id "STRG.66862.1+chr6:91428883-91429287_F:1_P:0_M"; transcript_id "STRG.66862.1+chr6:91428883-91429287_F:1_P:0_M";
chr6	GTF2FASTA	transcript	91428883	91429287	1000	+	.	gene_id "STRG.66862.1+chr6:91428883-91429287_F:1_P:0_M"; transcript_id "STRG.66862.1+chr6:91428883-91429287_F:1_P:0_M";
chr6	GTF2FASTA	exon	91428883	91429287	1000	+	.	gene_id "STRG.66862.1+chr6:91428883-91429287_F:1_P:0_M"; transcript_id "STRG.66862.1+chr6:91428883-91429287_F:1_P:0_M";
chr9	GTF2FASTA	transcript	44374744	44375091	1000	-	.	gene_id "STRG.79176.1-chr9:44374744-44375091_F:0_P:1_M"; transcript_id "STRG.79176.1-chr9:44374744-44375091_F:0_P:1_M";
chr9	GTF2FASTA	exon	44374744	44375091	1000	-	.	gene_id "STRG.79176.1-chr9:44374744-44375091_F:0_P:1_M"; transcript_id "STRG.79176.1-chr9:44374744-44375091_F:0_P:1_M";
chr11	GTF2FASTA	transcript	117871476	117873399	1000	-	.	gene_id "STRG.9616.2-chr11:117871476-117873399_F:0_P:0_M"; transcript_id "STRG.9616.2-chr11:117871476-117873399_F:0_P:0_M";
chr11	GTF2FASTA	exon	117871476	117871687	1000	-	.	gene_id "STRG.9616.2-chr11:117871476-117873399_F:0_P:0_M"; transcript_id "STRG.9616.2-chr11:117871476-117873399_F:0_P:0_M";
chr11	GTF2FASTA	exon	117873171	117873399	1000	-	.	gene_id "STRG.9616.2-chr11:117871476-117873399_F:0_P:0_M"; transcript_id "STRG.9616.2-chr11:117871476-117873399_F:0_P:0_M";
chr2	GTF2FASTA	transcript	149356935	149357138	1000	+	.	gene_id "STRG.47303.1+chr2:149356935-149357138_F:0_P:0_M"; transcript_id "STRG.47303.1+chr2:149356935-149357138_F:0_P:0_M";
chr2	GTF2FASTA	exon	149356935	149357138	1000	+	.	gene_id "STRG.47303.1+chr2:149356935-149357138_F:0_P:0_M"; transcript_id "STRG.47303.1+chr2:149356935-149357138_F:0_P:0_M";
chr11	GTF2FASTA	transcript	3951857	3952249	1000	+	.	gene_id "STRG.5188.1+chr11:3951857-3952249_F:2_P:2_M"; transcript_id "STRG.5188.1+chr11:3951857-3952249_F:2_P:2_M";
chr11	GTF2FASTA	exon	3951857	3952249	1000	+	.	gene_id "STRG.5188.1+chr11:3951857-3952249_F:2_P:2_M"; transcript_id "STRG.5188.1+chr11:3951857-3952249_F:2_P:2_M";
chr6	GTF2FASTA	transcript	128202682	128203113	1000	-	.	gene_id "STRG.67751.1-chr6:128202682-128203113_F:0_P:0_M"; transcript_id "STRG.67751.1-chr6:128202682-128203113_F:0_P:0_M";
chr6	GTF2FASTA	exon	128202682	128203113	1000	-	.	gene_id "STRG.67751.1-chr6:128202682-128203113_F:0_P:0_M"; transcript_id "STRG.67751.1-chr6:128202682-128203113_F:0_P:0_M";
chr18	GTF2FASTA	transcript	36679609	36681722	1000	+	.	gene_id "STRG.27387.2+chr18:36679609-36681722_F:1_P:3_M"; transcript_id "STRG.27387.2+chr18:36679609-36681722_F:1_P:3_M";
chr18	GTF2FASTA	exon	36679609	36679623	1000	+	.	gene_id "STRG.27387.2+chr18:36679609-36681722_F:1_P:3_M"; transcript_id "STRG.27387.2+chr18:36679609-36681722_F:1_P:3_M";
chr18	GTF2FASTA	exon	36680516	36680614	1000	+	.	gene_id "STRG.27387.2+chr18:36679609-36681722_F:1_P:3_M"; transcript_id "STRG.27387.2+chr18:36679609-36681722_F:1_P:3_M";
chr18	GTF2FASTA	exon	36681528	36681722	1000	+	.	gene_id "STRG.27387.2+chr18:36679609-36681722_F:1_P:3_M"; transcript_id "STRG.27387.2+chr18:36679609-36681722_F:1_P:3_M";
chr6	GTF2FASTA	transcript	128202682	128203113	1000	-	.	gene_id "STRG.67751.1-chr6:128202682-128203113_F:0_P:0_M"; transcript_id "STRG.67751.1-chr6:128202682-128203113_F:0_P:0_M";
chr6	GTF2FASTA	exon	128202682	128203113	1000	-	.	gene_id "STRG.67751.1-chr6:128202682-128203113_F:0_P:0_M"; transcript_id "STRG.67751.1-chr6:128202682-128203113_F:0_P:0_M";
chr12	GTF2FASTA	transcript	13753138	13753353	1000	-	.	gene_id "STRG.10263.1-chr12:13753138-13753353_F:2_P:0_M"; transcript_id "STRG.10263.1-chr12:13753138-13753353_F:2_P:0_M";
chr12	GTF2FASTA	exon	13753138	13753353	1000	-	.	gene_id "STRG.10263.1-chr12:13753138-13753353_F:2_P:0_M"; transcript_id "STRG.10263.1-chr12:13753138-13753353_F:2_P:0_M";
chr6	GTF2FASTA	transcript	128202682	128203113	1000	-	.	gene_id "STRG.67751.1-chr6:128202682-128203113_F:0_P:0_M"; transcript_id "STRG.67751.1-chr6:128202682-128203113_F:0_P:0_M";
chr6	GTF2FASTA	exon	128202682	128203113	1000	-	.	gene_id "STRG.67751.1-chr6:128202682-128203113_F:0_P:0_M"; transcript_id "STRG.67751.1-chr6:128202682-128203113_F:0_P:0_M";
chr9	GTF2FASTA	transcript	71483776	71485905	1000	-	.	gene_id "STRG.80331.1-chr9:71483776-71485905_F:0_P:0_M"; transcript_id "STRG.80331.1-chr9:71483776-71485905_F:0_P:0_M";
chr9	GTF2FASTA	exon	71483776	71483805	1000	-	.	gene_id "STRG.80331.1-chr9:71483776-71485905_F:0_P:0_M"; transcript_id "STRG.80331.1-chr9:71483776-71485905_F:0_P:0_M";
chr9	GTF2FASTA	exon	71485684	71485905	1000	-	.	gene_id "STRG.80331.1-chr9:71483776-71485905_F:0_P:0_M"; transcript_id "STRG.80331.1-chr9:71483776-71485905_F:0_P:0_M";
chr6	GTF2FASTA	transcript	91428883	91429287	1000	+	.	gene_id "STRG.66862.1+chr6:91428883-91429287_F:1_P:0_M"; transcript_id "STRG.66862.1+chr6:91428883-91429287_F:1_P:0_M";
chr6	GTF2FASTA	exon	91428883	91429287	1000	+	.	gene_id "STRG.66862.1+chr6:91428883-91429287_F:1_P:0_M"; transcript_id "STRG.66862.1+chr6:91428883-91429287_F:1_P:0_M";
chr6	GTF2FASTA	transcript	91428883	91429287	1000	+	.	gene_id "STRG.66862.1+chr6:91428883-91429287_F:1_P:0_M"; transcript_id "STRG.66862.1+chr6:91428883-91429287_F:1_P:0_M";
chr6	GTF2FASTA	exon	91428883	91429287	1000	+	.	gene_id "STRG.66862.1+chr6:91428883-91429287_F:1_P:0_M"; transcript_id "STRG.66862.1+chr6:91428883-91429287_F:1_P:0_M";
chr11	GTF2FASTA	transcript	99678438	99678836	1000	+	.	gene_id "STRG.8505.1+chr11:99678438-99678836_F:0_P:0_M"; transcript_id "STRG.8505.1+chr11:99678438-99678836_F:0_P:0_M";
chr11	GTF2FASTA	exon	99678438	99678836	1000	+	.	gene_id "STRG.8505.1+chr11:99678438-99678836_F:0_P:0_M"; transcript_id "STRG.8505.1+chr11:99678438-99678836_F:0_P:0_M";
chr8	GTF2FASTA	transcript	84677195	84687835	1000	-	.	gene_id "STRG.76142.3-chr8:84677195-84687835_F:1_P:1_M"; transcript_id "STRG.76142.3-chr8:84677195-84687835_F:1_P:1_M";
chr8	GTF2FASTA	exon	84677195	84677252	1000	-	.	gene_id "STRG.76142.3-chr8:84677195-84687835_F:1_P:1_M"; transcript_id "STRG.76142.3-chr8:84677195-84687835_F:1_P:1_M";
chr8	GTF2FASTA	exon	84687675	84687835	1000	-	.	gene_id "STRG.76142.3-chr8:84677195-84687835_F:1_P:1_M"; transcript_id "STRG.76142.3-chr8:84677195-84687835_F:1_P:1_M";
chr11	GTF2FASTA	transcript	3951857	3952249	1000	+	.	gene_id "STRG.5188.1+chr11:3951857-3952249_F:2_P:2_M"; transcript_id "STRG.5188.1+chr11:3951857-3952249_F:2_P:2_M";
chr11	GTF2FASTA	exon	3951857	3952249	1000	+	.	gene_id "STRG.5188.1+chr11:3951857-3952249_F:2_P:2_M"; transcript_id "STRG.5188.1+chr11:3951857-3952249_F:2_P:2_M";
chrY	GTF2FASTA	transcript	31672819	31673250	1000	+	.	gene_id "STRG.86001.1+chrY:31672819-31673250_F:1_P:9_M"; transcript_id "STRG.86001.1+chrY:31672819-31673250_F:1_P:9_M";
chrY	GTF2FASTA	exon	31672819	31673250	1000	+	.	gene_id "STRG.86001.1+chrY:31672819-31673250_F:1_P:9_M"; transcript_id "STRG.86001.1+chrY:31672819-31673250_F:1_P:9_M";
chr1	GTF2FASTA	transcript	15067073	15067390	1000	+	.	gene_id "STRG.36491.1+chr1:15067073-15067390_F:2_P:1_M"; transcript_id "STRG.36491.1+chr1:15067073-15067390_F:2_P:1_M";
chr1	GTF2FASTA	exon	15067073	15067390	1000	+	.	gene_id "STRG.36491.1+chr1:15067073-15067390_F:2_P:1_M"; transcript_id "STRG.36491.1+chr1:15067073-15067390_F:2_P:1_M";
chr8	GTF2FASTA	transcript	106573021	106573350	1000	-	.	gene_id "STRG.76686.1-chr8:106573021-106573350_F:0_P:1_M"; transcript_id "STRG.76686.1-chr8:106573021-106573350_F:0_P:1_M";
chr8	GTF2FASTA	exon	106573021	106573350	1000	-	.	gene_id "STRG.76686.1-chr8:106573021-106573350_F:0_P:1_M"; transcript_id "STRG.76686.1-chr8:106573021-106573350_F:0_P:1_M";
chr6	GTF2FASTA	transcript	91428883	91429287	1000	+	.	gene_id "STRG.66862.1+chr6:91428883-91429287_F:1_P:0_M"; transcript_id "STRG.66862.1+chr6:91428883-91429287_F:1_P:0_M";
chr6	GTF2FASTA	exon	91428883	91429287	1000	+	.	gene_id "STRG.66862.1+chr6:91428883-91429287_F:1_P:0_M"; transcript_id "STRG.66862.1+chr6:91428883-91429287_F:1_P:0_M";
chr9	GTF2FASTA	transcript	119162955	119163380	1000	+	.	gene_id "STRG.82170.5+chr9:119162955-119163380_F:0_P:3_M"; transcript_id "STRG.82170.5+chr9:119162955-119163380_F:0_P:3_M";
chr9	GTF2FASTA	exon	119162955	119163380	1000	+	.	gene_id "STRG.82170.5+chr9:119162955-119163380_F:0_P:3_M"; transcript_id "STRG.82170.5+chr9:119162955-119163380_F:0_P:3_M";
chr16	GTF2FASTA	transcript	36184260	36257369	1000	+	.	gene_id "STRG.26066.2+chr16:36184260-36257369_F:0_P:1_M"; transcript_id "STRG.26066.2+chr16:36184260-36257369_F:0_P:1_M";
chr16	GTF2FASTA	exon	36184260	36184325	1000	+	.	gene_id "STRG.26066.2+chr16:36184260-36257369_F:0_P:1_M"; transcript_id "STRG.26066.2+chr16:36184260-36257369_F:0_P:1_M";
chr16	GTF2FASTA	exon	36186364	36186465	1000	+	.	gene_id "STRG.26066.2+chr16:36184260-36257369_F:0_P:1_M"; transcript_id "STRG.26066.2+chr16:36184260-36257369_F:0_P:1_M";
chr16	GTF2FASTA	exon	36257247	36257369	1000	+	.	gene_id "STRG.26066.2+chr16:36184260-36257369_F:0_P:1_M"; transcript_id "STRG.26066.2+chr16:36184260-36257369_F:0_P:1_M";
chr3	GTF2FASTA	transcript	57362970	57363260	1000	+	.	gene_id "STRG.50220.1+chr3:57362970-57363260_F:0_P:3_M"; transcript_id "STRG.50220.1+chr3:57362970-57363260_F:0_P:3_M";
chr3	GTF2FASTA	exon	57362970	57363260	1000	+	.	gene_id "STRG.50220.1+chr3:57362970-57363260_F:0_P:3_M"; transcript_id "STRG.50220.1+chr3:57362970-57363260_F:0_P:3_M";
chr7	GTF2FASTA	transcript	42021229	42021480	1000	+	.	gene_id "STRG.70201.1+chr7:42021229-42021480_F:1_P:0_M"; transcript_id "STRG.70201.1+chr7:42021229-42021480_F:1_P:0_M";
chr7	GTF2FASTA	exon	42021229	42021480	1000	+	.	gene_id "STRG.70201.1+chr7:42021229-42021480_F:1_P:0_M"; transcript_id "STRG.70201.1+chr7:42021229-42021480_F:1_P:0_M";
chr9	GTF2FASTA	transcript	71483776	71485905	1000	-	.	gene_id "STRG.80331.1-chr9:71483776-71485905_F:0_P:0_M"; transcript_id "STRG.80331.1-chr9:71483776-71485905_F:0_P:0_M";
chr9	GTF2FASTA	exon	71483776	71483805	1000	-	.	gene_id "STRG.80331.1-chr9:71483776-71485905_F:0_P:0_M"; transcript_id "STRG.80331.1-chr9:71483776-71485905_F:0_P:0_M";
chr9	GTF2FASTA	exon	71485684	71485905	1000	-	.	gene_id "STRG.80331.1-chr9:71483776-71485905_F:0_P:0_M"; transcript_id "STRG.80331.1-chr9:71483776-71485905_F:0_P:0_M";
chr9	GTF2FASTA	transcript	119162955	119163380	1000	+	.	gene_id "STRG.82170.5+chr9:119162955-119163380_F:0_P:3_M"; transcript_id "STRG.82170.5+chr9:119162955-119163380_F:0_P:3_M";
chr9	GTF2FASTA	exon	119162955	119163380	1000	+	.	gene_id "STRG.82170.5+chr9:119162955-119163380_F:0_P:3_M"; transcript_id "STRG.82170.5+chr9:119162955-119163380_F:0_P:3_M";
chr12	GTF2FASTA	transcript	31018673	31018906	1000	+	.	gene_id "STRG.10798.1+chr12:31018673-31018906_F:2_P:0_M"; transcript_id "STRG.10798.1+chr12:31018673-31018906_F:2_P:0_M";
chr12	GTF2FASTA	exon	31018673	31018906	1000	+	.	gene_id "STRG.10798.1+chr12:31018673-31018906_F:2_P:0_M"; transcript_id "STRG.10798.1+chr12:31018673-31018906_F:2_P:0_M";
chr3	GTF2FASTA	transcript	57362970	57363260	1000	+	.	gene_id "STRG.50220.1+chr3:57362970-57363260_F:0_P:3_M"; transcript_id "STRG.50220.1+chr3:57362970-57363260_F:0_P:3_M";
chr3	GTF2FASTA	exon	57362970	57363260	1000	+	.	gene_id "STRG.50220.1+chr3:57362970-57363260_F:0_P:3_M"; transcript_id "STRG.50220.1+chr3:57362970-57363260_F:0_P:3_M";
chr6	GTF2FASTA	transcript	128202682	128203113	1000	-	.	gene_id "STRG.67751.1-chr6:128202682-128203113_F:0_P:0_M"; transcript_id "STRG.67751.1-chr6:128202682-128203113_F:0_P:0_M";
chr6	GTF2FASTA	exon	128202682	128203113	1000	-	.	gene_id "STRG.67751.1-chr6:128202682-128203113_F:0_P:0_M"; transcript_id "STRG.67751.1-chr6:128202682-128203113_F:0_P:0_M";
chr14	GTF2FASTA	transcript	61559155	61559460	1000	+	.	gene_id "STRG.19541.2+chr14:61559155-61559460_F:0_P:13_M"; transcript_id "STRG.19541.2+chr14:61559155-61559460_F:0_P:13_M";
chr14	GTF2FASTA	exon	61559155	61559460	1000	+	.	gene_id "STRG.19541.2+chr14:61559155-61559460_F:0_P:13_M"; transcript_id "STRG.19541.2+chr14:61559155-61559460_F:0_P:13_M";
chr6	GTF2FASTA	transcript	91428883	91429287	1000	+	.	gene_id "STRG.66862.1+chr6:91428883-91429287_F:1_P:0_M"; transcript_id "STRG.66862.1+chr6:91428883-91429287_F:1_P:0_M";
chr6	GTF2FASTA	exon	91428883	91429287	1000	+	.	gene_id "STRG.66862.1+chr6:91428883-91429287_F:1_P:0_M"; transcript_id "STRG.66862.1+chr6:91428883-91429287_F:1_P:0_M";
chrX	GTF2FASTA	transcript	20620098	20642808	1000	+	.	gene_id "STRG.83093.4+chrX:20620098-20642808_F:1_P:4_M"; transcript_id "STRG.83093.4+chrX:20620098-20642808_F:1_P:4_M";
chrX	GTF2FASTA	exon	20620098	20620114	1000	+	.	gene_id "STRG.83093.4+chrX:20620098-20642808_F:1_P:4_M"; transcript_id "STRG.83093.4+chrX:20620098-20642808_F:1_P:4_M";
chrX	GTF2FASTA	exon	20635731	20635914	1000	+	.	gene_id "STRG.83093.4+chrX:20620098-20642808_F:1_P:4_M"; transcript_id "STRG.83093.4+chrX:20620098-20642808_F:1_P:4_M";
chrX	GTF2FASTA	exon	20639433	20639502	1000	+	.	gene_id "STRG.83093.4+chrX:20620098-20642808_F:1_P:4_M"; transcript_id "STRG.83093.4+chrX:20620098-20642808_F:1_P:4_M";
chrX	GTF2FASTA	exon	20642744	20642808	1000	+	.	gene_id "STRG.83093.4+chrX:20620098-20642808_F:1_P:4_M"; transcript_id "STRG.83093.4+chrX:20620098-20642808_F:1_P:4_M";
chr11	GTF2FASTA	transcript	3951857	3952249	1000	+	.	gene_id "STRG.5188.1+chr11:3951857-3952249_F:2_P:2_M"; transcript_id "STRG.5188.1+chr11:3951857-3952249_F:2_P:2_M";
chr11	GTF2FASTA	exon	3951857	3952249	1000	+	.	gene_id "STRG.5188.1+chr11:3951857-3952249_F:2_P:2_M"; transcript_id "STRG.5188.1+chr11:3951857-3952249_F:2_P:2_M";
chr11	GTF2FASTA	transcript	117871476	117873399	1000	-	.	gene_id "STRG.9616.2-chr11:117871476-117873399_F:0_P:0_M"; transcript_id "STRG.9616.2-chr11:117871476-117873399_F:0_P:0_M";
chr11	GTF2FASTA	exon	117871476	117871687	1000	-	.	gene_id "STRG.9616.2-chr11:117871476-117873399_F:0_P:0_M"; transcript_id "STRG.9616.2-chr11:117871476-117873399_F:0_P:0_M";
chr11	GTF2FASTA	exon	117873171	117873399	1000	-	.	gene_id "STRG.9616.2-chr11:117871476-117873399_F:0_P:0_M"; transcript_id "STRG.9616.2-chr11:117871476-117873399_F:0_P:0_M";
chr11	GTF2FASTA	transcript	117871476	117873399	1000	-	.	gene_id "STRG.9616.2-chr11:117871476-117873399_F:0_P:0_M"; transcript_id "STRG.9616.2-chr11:117871476-117873399_F:0_P:0_M";
chr11	GTF2FASTA	exon	117871476	117871687	1000	-	.	gene_id "STRG.9616.2-chr11:117871476-117873399_F:0_P:0_M"; transcript_id "STRG.9616.2-chr11:117871476-117873399_F:0_P:0_M";
chr11	GTF2FASTA	exon	117873171	117873399	1000	-	.	gene_id "STRG.9616.2-chr11:117871476-117873399_F:0_P:0_M"; transcript_id "STRG.9616.2-chr11:117871476-117873399_F:0_P:0_M";
chr6	GTF2FASTA	transcript	91428883	91429287	1000	+	.	gene_id "STRG.66862.1+chr6:91428883-91429287_F:1_P:0_M"; transcript_id "STRG.66862.1+chr6:91428883-91429287_F:1_P:0_M";
chr6	GTF2FASTA	exon	91428883	91429287	1000	+	.	gene_id "STRG.66862.1+chr6:91428883-91429287_F:1_P:0_M"; transcript_id "STRG.66862.1+chr6:91428883-91429287_F:1_P:0_M";
chr6	GTF2FASTA	transcript	91428883	91429287	1000	+	.	gene_id "STRG.66862.1+chr6:91428883-91429287_F:1_P:0_M"; transcript_id "STRG.66862.1+chr6:91428883-91429287_F:1_P:0_M";
chr6	GTF2FASTA	exon	91428883	91429287	1000	+	.	gene_id "STRG.66862.1+chr6:91428883-91429287_F:1_P:0_M"; transcript_id "STRG.66862.1+chr6:91428883-91429287_F:1_P:0_M";
chr7	GTF2FASTA	transcript	42021229	42021480	1000	+	.	gene_id "STRG.70201.1+chr7:42021229-42021480_F:1_P:0_M"; transcript_id "STRG.70201.1+chr7:42021229-42021480_F:1_P:0_M";
chr7	GTF2FASTA	exon	42021229	42021480	1000	+	.	gene_id "STRG.70201.1+chr7:42021229-42021480_F:1_P:0_M"; transcript_id "STRG.70201.1+chr7:42021229-42021480_F:1_P:0_M";
chr17	GTF2FASTA	transcript	27559569	27562488	1000	+	.	gene_id "STRG.28904.1+chr17:27559569-27562488_F:0_P:2_M"; transcript_id "STRG.28904.1+chr17:27559569-27562488_F:0_P:2_M";
chr17	GTF2FASTA	exon	27559569	27559670	1000	+	.	gene_id "STRG.28904.1+chr17:27559569-27562488_F:0_P:2_M"; transcript_id "STRG.28904.1+chr17:27559569-27562488_F:0_P:2_M";
chr17	GTF2FASTA	exon	27560928	27561011	1000	+	.	gene_id "STRG.28904.1+chr17:27559569-27562488_F:0_P:2_M"; transcript_id "STRG.28904.1+chr17:27559569-27562488_F:0_P:2_M";
chr17	GTF2FASTA	exon	27561461	27561511	1000	+	.	gene_id "STRG.28904.1+chr17:27559569-27562488_F:0_P:2_M"; transcript_id "STRG.28904.1+chr17:27559569-27562488_F:0_P:2_M";
chr17	GTF2FASTA	exon	27562441	27562488	1000	+	.	gene_id "STRG.28904.1+chr17:27559569-27562488_F:0_P:2_M"; transcript_id "STRG.28904.1+chr17:27559569-27562488_F:0_P:2_M";
chr11	GTF2FASTA	transcript	3951857	3952249	1000	+	.	gene_id "STRG.5188.1+chr11:3951857-3952249_F:2_P:2_M"; transcript_id "STRG.5188.1+chr11:3951857-3952249_F:2_P:2_M";
chr11	GTF2FASTA	exon	3951857	3952249	1000	+	.	gene_id "STRG.5188.1+chr11:3951857-3952249_F:2_P:2_M"; transcript_id "STRG.5188.1+chr11:3951857-3952249_F:2_P:2_M";
chr14	GTF2FASTA	transcript	93195372	93195575	1000	-	.	gene_id "STRG.20455.1-chr14:93195372-93195575_F:2_P:0_M"; transcript_id "STRG.20455.1-chr14:93195372-93195575_F:2_P:0_M";
chr14	GTF2FASTA	exon	93195372	93195575	1000	-	.	gene_id "STRG.20455.1-chr14:93195372-93195575_F:2_P:0_M"; transcript_id "STRG.20455.1-chr14:93195372-93195575_F:2_P:0_M";
chr17	GTF2FASTA	transcript	27559569	27562488	1000	+	.	gene_id "STRG.28904.1+chr17:27559569-27562488_F:0_P:2_M"; transcript_id "STRG.28904.1+chr17:27559569-27562488_F:0_P:2_M";
chr17	GTF2FASTA	exon	27559569	27559670	1000	+	.	gene_id "STRG.28904.1+chr17:27559569-27562488_F:0_P:2_M"; transcript_id "STRG.28904.1+chr17:27559569-27562488_F:0_P:2_M";
chr17	GTF2FASTA	exon	27560928	27561011	1000	+	.	gene_id "STRG.28904.1+chr17:27559569-27562488_F:0_P:2_M"; transcript_id "STRG.28904.1+chr17:27559569-27562488_F:0_P:2_M";
chr17	GTF2FASTA	exon	27561461	27561511	1000	+	.	gene_id "STRG.28904.1+chr17:27559569-27562488_F:0_P:2_M"; transcript_id "STRG.28904.1+chr17:27559569-27562488_F:0_P:2_M";
chr17	GTF2FASTA	exon	27562441	27562488	1000	+	.	gene_id "STRG.28904.1+chr17:27559569-27562488_F:0_P:2_M"; transcript_id "STRG.28904.1+chr17:27559569-27562488_F:0_P:2_M";
chr16	GTF2FASTA	transcript	37883080	37883481	1000	+	.	gene_id "STRG.26141.1+chr16:37883080-37883481_F:0_P:74_M"; transcript_id "STRG.26141.1+chr16:37883080-37883481_F:0_P:74_M";
chr16	GTF2FASTA	exon	37883080	37883481	1000	+	.	gene_id "STRG.26141.1+chr16:37883080-37883481_F:0_P:74_M"; transcript_id "STRG.26141.1+chr16:37883080-37883481_F:0_P:74_M";
chr14	GTF2FASTA	transcript	93195372	93195575	1000	-	.	gene_id "STRG.20455.1-chr14:93195372-93195575_F:2_P:0_M"; transcript_id "STRG.20455.1-chr14:93195372-93195575_F:2_P:0_M";
chr14	GTF2FASTA	exon	93195372	93195575	1000	-	.	gene_id "STRG.20455.1-chr14:93195372-93195575_F:2_P:0_M"; transcript_id "STRG.20455.1-chr14:93195372-93195575_F:2_P:0_M";
chr14	GTF2FASTA	transcript	93195372	93195575	1000	-	.	gene_id "STRG.20455.1-chr14:93195372-93195575_F:2_P:0_M"; transcript_id "STRG.20455.1-chr14:93195372-93195575_F:2_P:0_M";
chr14	GTF2FASTA	exon	93195372	93195575	1000	-	.	gene_id "STRG.20455.1-chr14:93195372-93195575_F:2_P:0_M"; transcript_id "STRG.20455.1-chr14:93195372-93195575_F:2_P:0_M";
chr1	GTF2FASTA	transcript	15067073	15067390	1000	+	.	gene_id "STRG.36491.1+chr1:15067073-15067390_F:2_P:1_M"; transcript_id "STRG.36491.1+chr1:15067073-15067390_F:2_P:1_M";
chr1	GTF2FASTA	exon	15067073	15067390	1000	+	.	gene_id "STRG.36491.1+chr1:15067073-15067390_F:2_P:1_M"; transcript_id "STRG.36491.1+chr1:15067073-15067390_F:2_P:1_M";
chr7	GTF2FASTA	transcript	25395484	25395609	1000	-	.	gene_id "STRG.69469.3-chr7:25395484-25395609_F:0_P:3_M"; transcript_id "STRG.69469.3-chr7:25395484-25395609_F:0_P:3_M";
chr7	GTF2FASTA	exon	25395484	25395609	1000	-	.	gene_id "STRG.69469.3-chr7:25395484-25395609_F:0_P:3_M"; transcript_id "STRG.69469.3-chr7:25395484-25395609_F:0_P:3_M";
chr2	GTF2FASTA	transcript	136885503	136885679	1000	-	.	gene_id "STRG.47042.1-chr2:136885503-136885679_F:1_P:46_M"; transcript_id "STRG.47042.1-chr2:136885503-136885679_F:1_P:46_M";
chr2	GTF2FASTA	exon	136885503	136885679	1000	-	.	gene_id "STRG.47042.1-chr2:136885503-136885679_F:1_P:46_M"; transcript_id "STRG.47042.1-chr2:136885503-136885679_F:1_P:46_M";
chr11	GTF2FASTA	transcript	33173102	33173365	1000	+	.	gene_id "STRG.5969.1+chr11:33173102-33173365_F:2_P:7_M"; transcript_id "STRG.5969.1+chr11:33173102-33173365_F:2_P:7_M";
chr11	GTF2FASTA	exon	33173102	33173365	1000	+	.	gene_id "STRG.5969.1+chr11:33173102-33173365_F:2_P:7_M"; transcript_id "STRG.5969.1+chr11:33173102-33173365_F:2_P:7_M";
chr9	GTF2FASTA	transcript	119162955	119163380	1000	+	.	gene_id "STRG.82170.5+chr9:119162955-119163380_F:0_P:3_M"; transcript_id "STRG.82170.5+chr9:119162955-119163380_F:0_P:3_M";
chr9	GTF2FASTA	exon	119162955	119163380	1000	+	.	gene_id "STRG.82170.5+chr9:119162955-119163380_F:0_P:3_M"; transcript_id "STRG.82170.5+chr9:119162955-119163380_F:0_P:3_M";
chr8	GTF2FASTA	transcript	106573021	106573350	1000	-	.	gene_id "STRG.76686.1-chr8:106573021-106573350_F:0_P:1_M"; transcript_id "STRG.76686.1-chr8:106573021-106573350_F:0_P:1_M";
chr8	GTF2FASTA	exon	106573021	106573350	1000	-	.	gene_id "STRG.76686.1-chr8:106573021-106573350_F:0_P:1_M"; transcript_id "STRG.76686.1-chr8:106573021-106573350_F:0_P:1_M";
chr9	GTF2FASTA	transcript	119162955	119163380	1000	+	.	gene_id "STRG.82170.5+chr9:119162955-119163380_F:0_P:3_M"; transcript_id "STRG.82170.5+chr9:119162955-119163380_F:0_P:3_M";
chr9	GTF2FASTA	exon	119162955	119163380	1000	+	.	gene_id "STRG.82170.5+chr9:119162955-119163380_F:0_P:3_M"; transcript_id "STRG.82170.5+chr9:119162955-119163380_F:0_P:3_M";
chr10	GTF2FASTA	transcript	122169668	122170030	1000	+	.	gene_id "STRG.4510.1+chr10:122169668-122170030_F:2_P:0_M"; transcript_id "STRG.4510.1+chr10:122169668-122170030_F:2_P:0_M";
chr10	GTF2FASTA	exon	122169668	122170030	1000	+	.	gene_id "STRG.4510.1+chr10:122169668-122170030_F:2_P:0_M"; transcript_id "STRG.4510.1+chr10:122169668-122170030_F:2_P:0_M";
chr14	GTF2FASTA	transcript	93195372	93195575	1000	-	.	gene_id "STRG.20455.1-chr14:93195372-93195575_F:2_P:0_M"; transcript_id "STRG.20455.1-chr14:93195372-93195575_F:2_P:0_M";
chr14	GTF2FASTA	exon	93195372	93195575	1000	-	.	gene_id "STRG.20455.1-chr14:93195372-93195575_F:2_P:0_M"; transcript_id "STRG.20455.1-chr14:93195372-93195575_F:2_P:0_M";
chr14	GTF2FASTA	transcript	93195372	93195575	1000	-	.	gene_id "STRG.20455.1-chr14:93195372-93195575_F:2_P:0_M"; transcript_id "STRG.20455.1-chr14:93195372-93195575_F:2_P:0_M";
chr14	GTF2FASTA	exon	93195372	93195575	1000	-	.	gene_id "STRG.20455.1-chr14:93195372-93195575_F:2_P:0_M"; transcript_id "STRG.20455.1-chr14:93195372-93195575_F:2_P:0_M";
chr3	GTF2FASTA	transcript	86996583	86997626	1000	-	.	gene_id "STRG.51180.5-chr3:86996583-86997626_F:1_P:36_M"; transcript_id "STRG.51180.5-chr3:86996583-86997626_F:1_P:36_M";
chr3	GTF2FASTA	exon	86996583	86996601	1000	-	.	gene_id "STRG.51180.5-chr3:86996583-86997626_F:1_P:36_M"; transcript_id "STRG.51180.5-chr3:86996583-86997626_F:1_P:36_M";
chr3	GTF2FASTA	exon	86996690	86996786	1000	-	.	gene_id "STRG.51180.5-chr3:86996583-86997626_F:1_P:36_M"; transcript_id "STRG.51180.5-chr3:86996583-86997626_F:1_P:36_M";
chr3	GTF2FASTA	exon	86997338	86997626	1000	-	.	gene_id "STRG.51180.5-chr3:86996583-86997626_F:1_P:36_M"; transcript_id "STRG.51180.5-chr3:86996583-86997626_F:1_P:36_M";
chr9	GTF2FASTA	transcript	71483776	71485905	1000	-	.	gene_id "STRG.80331.1-chr9:71483776-71485905_F:0_P:0_M"; transcript_id "STRG.80331.1-chr9:71483776-71485905_F:0_P:0_M";
chr9	GTF2FASTA	exon	71483776	71483805	1000	-	.	gene_id "STRG.80331.1-chr9:71483776-71485905_F:0_P:0_M"; transcript_id "STRG.80331.1-chr9:71483776-71485905_F:0_P:0_M";
chr9	GTF2FASTA	exon	71485684	71485905	1000	-	.	gene_id "STRG.80331.1-chr9:71483776-71485905_F:0_P:0_M"; transcript_id "STRG.80331.1-chr9:71483776-71485905_F:0_P:0_M";
chr1	GTF2FASTA	transcript	15067073	15067390	1000	+	.	gene_id "STRG.36491.1+chr1:15067073-15067390_F:2_P:1_M"; transcript_id "STRG.36491.1+chr1:15067073-15067390_F:2_P:1_M";
chr1	GTF2FASTA	exon	15067073	15067390	1000	+	.	gene_id "STRG.36491.1+chr1:15067073-15067390_F:2_P:1_M"; transcript_id "STRG.36491.1+chr1:15067073-15067390_F:2_P:1_M";
chr4	GTF2FASTA	transcript	34343257	34343583	1000	-	.	gene_id "STRG.54416.1-chr4:34343257-34343583_F:1_P:7_M"; transcript_id "STRG.54416.1-chr4:34343257-34343583_F:1_P:7_M";
chr4	GTF2FASTA	exon	34343257	34343583	1000	-	.	gene_id "STRG.54416.1-chr4:34343257-34343583_F:1_P:7_M"; transcript_id "STRG.54416.1-chr4:34343257-34343583_F:1_P:7_M";
chr5	GTF2FASTA	transcript	34481917	34482213	1000	-	.	gene_id "STRG.60124.2-chr5:34481917-34482213_F:2_P:298_M"; transcript_id "STRG.60124.2-chr5:34481917-34482213_F:2_P:298_M";
chr5	GTF2FASTA	exon	34481917	34482213	1000	-	.	gene_id "STRG.60124.2-chr5:34481917-34482213_F:2_P:298_M"; transcript_id "STRG.60124.2-chr5:34481917-34482213_F:2_P:298_M";
chr3	GTF2FASTA	transcript	57362970	57363260	1000	+	.	gene_id "STRG.50220.1+chr3:57362970-57363260_F:0_P:3_M"; transcript_id "STRG.50220.1+chr3:57362970-57363260_F:0_P:3_M";
chr3	GTF2FASTA	exon	57362970	57363260	1000	+	.	gene_id "STRG.50220.1+chr3:57362970-57363260_F:0_P:3_M"; transcript_id "STRG.50220.1+chr3:57362970-57363260_F:0_P:3_M";
chr11	GTF2FASTA	transcript	3951857	3952249	1000	+	.	gene_id "STRG.5188.1+chr11:3951857-3952249_F:2_P:2_M"; transcript_id "STRG.5188.1+chr11:3951857-3952249_F:2_P:2_M";
chr11	GTF2FASTA	exon	3951857	3952249	1000	+	.	gene_id "STRG.5188.1+chr11:3951857-3952249_F:2_P:2_M"; transcript_id "STRG.5188.1+chr11:3951857-3952249_F:2_P:2_M";
chr14	GTF2FASTA	transcript	93195372	93195575	1000	-	.	gene_id "STRG.20455.1-chr14:93195372-93195575_F:2_P:0_M"; transcript_id "STRG.20455.1-chr14:93195372-93195575_F:2_P:0_M";
chr14	GTF2FASTA	exon	93195372	93195575	1000	-	.	gene_id "STRG.20455.1-chr14:93195372-93195575_F:2_P:0_M"; transcript_id "STRG.20455.1-chr14:93195372-93195575_F:2_P:0_M";
chrX	GTF2FASTA	transcript	120161097	120161360	1000	+	.	gene_id "STRG.84874.1+chrX:120161097-120161360_F:0_P:0_M"; transcript_id "STRG.84874.1+chrX:120161097-120161360_F:0_P:0_M";
chrX	GTF2FASTA	exon	120161097	120161360	1000	+	.	gene_id "STRG.84874.1+chrX:120161097-120161360_F:0_P:0_M"; transcript_id "STRG.84874.1+chrX:120161097-120161360_F:0_P:0_M";
chr18	GTF2FASTA	transcript	34334269	34336229	1000	+	.	gene_id "STRG.32203.7+chr18:34334269-34336229_F:0_P:98_M"; transcript_id "STRG.32203.7+chr18:34334269-34336229_F:0_P:98_M";
chr18	GTF2FASTA	exon	34334269	34334364	1000	+	.	gene_id "STRG.32203.7+chr18:34334269-34336229_F:0_P:98_M"; transcript_id "STRG.32203.7+chr18:34334269-34336229_F:0_P:98_M";
chr18	GTF2FASTA	exon	34334457	34334568	1000	+	.	gene_id "STRG.32203.7+chr18:34334269-34336229_F:0_P:98_M"; transcript_id "STRG.32203.7+chr18:34334269-34336229_F:0_P:98_M";
chr18	GTF2FASTA	exon	34336099	34336229	1000	+	.	gene_id "STRG.32203.7+chr18:34334269-34336229_F:0_P:98_M"; transcript_id "STRG.32203.7+chr18:34334269-34336229_F:0_P:98_M";
chr6	GTF2FASTA	transcript	128202682	128203113	1000	-	.	gene_id "STRG.67751.1-chr6:128202682-128203113_F:0_P:0_M"; transcript_id "STRG.67751.1-chr6:128202682-128203113_F:0_P:0_M";
chr6	GTF2FASTA	exon	128202682	128203113	1000	-	.	gene_id "STRG.67751.1-chr6:128202682-128203113_F:0_P:0_M"; transcript_id "STRG.67751.1-chr6:128202682-128203113_F:0_P:0_M";
chr5	GTF2FASTA	transcript	145233467	145243006	1000	+	.	gene_id "STRG.63764.3+chr5:145233467-145243006_F:1_P:2_M"; transcript_id "STRG.63764.3+chr5:145233467-145243006_F:1_P:2_M";
chr5	GTF2FASTA	exon	145233467	145233602	1000	+	.	gene_id "STRG.63764.3+chr5:145233467-145243006_F:1_P:2_M"; transcript_id "STRG.63764.3+chr5:145233467-145243006_F:1_P:2_M";
chr5	GTF2FASTA	exon	145235306	145235391	1000	+	.	gene_id "STRG.63764.3+chr5:145233467-145243006_F:1_P:2_M"; transcript_id "STRG.63764.3+chr5:145233467-145243006_F:1_P:2_M";
chr5	GTF2FASTA	exon	145242920	145243006	1000	+	.	gene_id "STRG.63764.3+chr5:145233467-145243006_F:1_P:2_M"; transcript_id "STRG.63764.3+chr5:145233467-145243006_F:1_P:2_M";
chr10	GTF2FASTA	transcript	122169668	122170030	1000	+	.	gene_id "STRG.4510.1+chr10:122169668-122170030_F:2_P:0_M"; transcript_id "STRG.4510.1+chr10:122169668-122170030_F:2_P:0_M";
chr10	GTF2FASTA	exon	122169668	122170030	1000	+	.	gene_id "STRG.4510.1+chr10:122169668-122170030_F:2_P:0_M"; transcript_id "STRG.4510.1+chr10:122169668-122170030_F:2_P:0_M";
chr14	GTF2FASTA	transcript	93195372	93195575	1000	-	.	gene_id "STRG.20455.1-chr14:93195372-93195575_F:2_P:0_M"; transcript_id "STRG.20455.1-chr14:93195372-93195575_F:2_P:0_M";
chr14	GTF2FASTA	exon	93195372	93195575	1000	-	.	gene_id "STRG.20455.1-chr14:93195372-93195575_F:2_P:0_M"; transcript_id "STRG.20455.1-chr14:93195372-93195575_F:2_P:0_M";
chr1	GTF2FASTA	transcript	64150351	64150587	1000	+	.	gene_id "STRG.38081.1+chr1:64150351-64150587_F:1_P:0_M"; transcript_id "STRG.38081.1+chr1:64150351-64150587_F:1_P:0_M";
chr1	GTF2FASTA	exon	64150351	64150587	1000	+	.	gene_id "STRG.38081.1+chr1:64150351-64150587_F:1_P:0_M"; transcript_id "STRG.38081.1+chr1:64150351-64150587_F:1_P:0_M";
chr11	GTF2FASTA	transcript	99678438	99678836	1000	+	.	gene_id "STRG.8505.1+chr11:99678438-99678836_F:0_P:0_M"; transcript_id "STRG.8505.1+chr11:99678438-99678836_F:0_P:0_M";
chr11	GTF2FASTA	exon	99678438	99678836	1000	+	.	gene_id "STRG.8505.1+chr11:99678438-99678836_F:0_P:0_M"; transcript_id "STRG.8505.1+chr11:99678438-99678836_F:0_P:0_M";
chr14	GTF2FASTA	transcript	93195372	93195575	1000	-	.	gene_id "STRG.20455.1-chr14:93195372-93195575_F:2_P:0_M"; transcript_id "STRG.20455.1-chr14:93195372-93195575_F:2_P:0_M";
chr14	GTF2FASTA	exon	93195372	93195575	1000	-	.	gene_id "STRG.20455.1-chr14:93195372-93195575_F:2_P:0_M"; transcript_id "STRG.20455.1-chr14:93195372-93195575_F:2_P:0_M";
chr7	GTF2FASTA	transcript	29155880	29156170	1000	-	.	gene_id "STRG.58948.2-chr7:29155880-29156170_F:1_P:0_M"; transcript_id "STRG.58948.2-chr7:29155880-29156170_F:1_P:0_M";
chr7	GTF2FASTA	exon	29155880	29156030	1000	-	.	gene_id "STRG.58948.2-chr7:29155880-29156170_F:1_P:0_M"; transcript_id "STRG.58948.2-chr7:29155880-29156170_F:1_P:0_M";
chr7	GTF2FASTA	exon	29156130	29156170	1000	-	.	gene_id "STRG.58948.2-chr7:29155880-29156170_F:1_P:0_M"; transcript_id "STRG.58948.2-chr7:29155880-29156170_F:1_P:0_M";
chr1	GTF2FASTA	transcript	64150351	64150587	1000	+	.	gene_id "STRG.38081.1+chr1:64150351-64150587_F:1_P:0_M"; transcript_id "STRG.38081.1+chr1:64150351-64150587_F:1_P:0_M";
chr1	GTF2FASTA	exon	64150351	64150587	1000	+	.	gene_id "STRG.38081.1+chr1:64150351-64150587_F:1_P:0_M"; transcript_id "STRG.38081.1+chr1:64150351-64150587_F:1_P:0_M";
chr6	GTF2FASTA	transcript	91428883	91429287	1000	+	.	gene_id "STRG.66862.1+chr6:91428883-91429287_F:1_P:0_M"; transcript_id "STRG.66862.1+chr6:91428883-91429287_F:1_P:0_M";
chr6	GTF2FASTA	exon	91428883	91429287	1000	+	.	gene_id "STRG.66862.1+chr6:91428883-91429287_F:1_P:0_M"; transcript_id "STRG.66862.1+chr6:91428883-91429287_F:1_P:0_M";
chr14	GTF2FASTA	transcript	93195372	93195575	1000	-	.	gene_id "STRG.20455.1-chr14:93195372-93195575_F:2_P:0_M"; transcript_id "STRG.20455.1-chr14:93195372-93195575_F:2_P:0_M";
chr14	GTF2FASTA	exon	93195372	93195575	1000	-	.	gene_id "STRG.20455.1-chr14:93195372-93195575_F:2_P:0_M"; transcript_id "STRG.20455.1-chr14:93195372-93195575_F:2_P:0_M";
chr11	GTF2FASTA	transcript	99678438	99678836	1000	+	.	gene_id "STRG.8505.1+chr11:99678438-99678836_F:0_P:0_M"; transcript_id "STRG.8505.1+chr11:99678438-99678836_F:0_P:0_M";
chr11	GTF2FASTA	exon	99678438	99678836	1000	+	.	gene_id "STRG.8505.1+chr11:99678438-99678836_F:0_P:0_M"; transcript_id "STRG.8505.1+chr11:99678438-99678836_F:0_P:0_M";
chr6	GTF2FASTA	transcript	91428883	91429287	1000	+	.	gene_id "STRG.66862.1+chr6:91428883-91429287_F:1_P:0_M"; transcript_id "STRG.66862.1+chr6:91428883-91429287_F:1_P:0_M";
chr6	GTF2FASTA	exon	91428883	91429287	1000	+	.	gene_id "STRG.66862.1+chr6:91428883-91429287_F:1_P:0_M"; transcript_id "STRG.66862.1+chr6:91428883-91429287_F:1_P:0_M";
chr2	GTF2FASTA	transcript	166500276	166500557	1000	-	.	gene_id "STRG.48061.1-chr2:166500276-166500557_F:2_P:8_M"; transcript_id "STRG.48061.1-chr2:166500276-166500557_F:2_P:8_M";
chr2	GTF2FASTA	exon	166500276	166500557	1000	-	.	gene_id "STRG.48061.1-chr2:166500276-166500557_F:2_P:8_M"; transcript_id "STRG.48061.1-chr2:166500276-166500557_F:2_P:8_M";
chr13	GTF2FASTA	transcript	81064958	81065278	1000	+	.	gene_id "STRG.16355.2+chr13:81064958-81065278_F:2_P:3_M"; transcript_id "STRG.16355.2+chr13:81064958-81065278_F:2_P:3_M";
chr13	GTF2FASTA	exon	81064958	81065278	1000	+	.	gene_id "STRG.16355.2+chr13:81064958-81065278_F:2_P:3_M"; transcript_id "STRG.16355.2+chr13:81064958-81065278_F:2_P:3_M";
chr18	GTF2FASTA	transcript	34334269	34336229	1000	+	.	gene_id "STRG.32203.7+chr18:34334269-34336229_F:0_P:98_M"; transcript_id "STRG.32203.7+chr18:34334269-34336229_F:0_P:98_M";
chr18	GTF2FASTA	exon	34334269	34334364	1000	+	.	gene_id "STRG.32203.7+chr18:34334269-34336229_F:0_P:98_M"; transcript_id "STRG.32203.7+chr18:34334269-34336229_F:0_P:98_M";
chr18	GTF2FASTA	exon	34334457	34334568	1000	+	.	gene_id "STRG.32203.7+chr18:34334269-34336229_F:0_P:98_M"; transcript_id "STRG.32203.7+chr18:34334269-34336229_F:0_P:98_M";
chr18	GTF2FASTA	exon	34336099	34336229	1000	+	.	gene_id "STRG.32203.7+chr18:34334269-34336229_F:0_P:98_M"; transcript_id "STRG.32203.7+chr18:34334269-34336229_F:0_P:98_M";
chr17	GTF2FASTA	transcript	6451786	6457102	1000	-	.	gene_id "STRG.27797.3-chr17:6451786-6457102_F:1_P:30_M"; transcript_id "STRG.27797.3-chr17:6451786-6457102_F:1_P:30_M";
chr17	GTF2FASTA	exon	6451786	6451968	1000	-	.	gene_id "STRG.27797.3-chr17:6451786-6457102_F:1_P:30_M"; transcript_id "STRG.27797.3-chr17:6451786-6457102_F:1_P:30_M";
chr17	GTF2FASTA	exon	6452656	6452766	1000	-	.	gene_id "STRG.27797.3-chr17:6451786-6457102_F:1_P:30_M"; transcript_id "STRG.27797.3-chr17:6451786-6457102_F:1_P:30_M";
chr17	GTF2FASTA	exon	6457007	6457102	1000	-	.	gene_id "STRG.27797.3-chr17:6451786-6457102_F:1_P:30_M"; transcript_id "STRG.27797.3-chr17:6451786-6457102_F:1_P:30_M";
chr11	GTF2FASTA	transcript	3951857	3952249	1000	+	.	gene_id "STRG.5188.1+chr11:3951857-3952249_F:2_P:2_M"; transcript_id "STRG.5188.1+chr11:3951857-3952249_F:2_P:2_M";
chr11	GTF2FASTA	exon	3951857	3952249	1000	+	.	gene_id "STRG.5188.1+chr11:3951857-3952249_F:2_P:2_M"; transcript_id "STRG.5188.1+chr11:3951857-3952249_F:2_P:2_M";
chr2	GTF2FASTA	transcript	129749913	129750020	1000	+	.	gene_id "STRG.46596.1+chr2:129749913-129750020_F:0_P:0_M"; transcript_id "STRG.46596.1+chr2:129749913-129750020_F:0_P:0_M";
chr2	GTF2FASTA	exon	129749913	129750020	1000	+	.	gene_id "STRG.46596.1+chr2:129749913-129750020_F:0_P:0_M"; transcript_id "STRG.46596.1+chr2:129749913-129750020_F:0_P:0_M";
chr5	GTF2FASTA	transcript	49552860	49553267	1000	+	.	gene_id "STRG.60546.1+chr5:49552860-49553267_F:0_P:0_M"; transcript_id "STRG.60546.1+chr5:49552860-49553267_F:0_P:0_M";
chr5	GTF2FASTA	exon	49552860	49553267	1000	+	.	gene_id "STRG.60546.1+chr5:49552860-49553267_F:0_P:0_M"; transcript_id "STRG.60546.1+chr5:49552860-49553267_F:0_P:0_M";
chr1	GTF2FASTA	transcript	152383634	152386584	1000	-	.	gene_id "STRG.40875.2-chr1:152383634-152386584_F:0_P:0_M"; transcript_id "STRG.40875.2-chr1:152383634-152386584_F:0_P:0_M";
chr1	GTF2FASTA	exon	152383634	152383780	1000	-	.	gene_id "STRG.40875.2-chr1:152383634-152386584_F:0_P:0_M"; transcript_id "STRG.40875.2-chr1:152383634-152386584_F:0_P:0_M";
chr1	GTF2FASTA	exon	152386459	152386584	1000	-	.	gene_id "STRG.40875.2-chr1:152383634-152386584_F:0_P:0_M"; transcript_id "STRG.40875.2-chr1:152383634-152386584_F:0_P:0_M";
chr16	GTF2FASTA	transcript	44140104	44157309	1000	+	.	gene_id "STRG.26270.3+chr16:44140104-44157309_F:0_P:1_M"; transcript_id "STRG.26270.3+chr16:44140104-44157309_F:0_P:1_M";
chr16	GTF2FASTA	exon	44140104	44140111	1000	+	.	gene_id "STRG.26270.3+chr16:44140104-44157309_F:0_P:1_M"; transcript_id "STRG.26270.3+chr16:44140104-44157309_F:0_P:1_M";
chr16	GTF2FASTA	exon	44156413	44156546	1000	+	.	gene_id "STRG.26270.3+chr16:44140104-44157309_F:0_P:1_M"; transcript_id "STRG.26270.3+chr16:44140104-44157309_F:0_P:1_M";
chr16	GTF2FASTA	exon	44157074	44157309	1000	+	.	gene_id "STRG.26270.3+chr16:44140104-44157309_F:0_P:1_M"; transcript_id "STRG.26270.3+chr16:44140104-44157309_F:0_P:1_M";
chr5	GTF2FASTA	transcript	34481917	34482213	1000	-	.	gene_id "STRG.60124.2-chr5:34481917-34482213_F:2_P:298_M"; transcript_id "STRG.60124.2-chr5:34481917-34482213_F:2_P:298_M";
chr5	GTF2FASTA	exon	34481917	34482213	1000	-	.	gene_id "STRG.60124.2-chr5:34481917-34482213_F:2_P:298_M"; transcript_id "STRG.60124.2-chr5:34481917-34482213_F:2_P:298_M";
chr12	GTF2FASTA	transcript	13753138	13753353	1000	-	.	gene_id "STRG.10263.1-chr12:13753138-13753353_F:2_P:0_M"; transcript_id "STRG.10263.1-chr12:13753138-13753353_F:2_P:0_M";
chr12	GTF2FASTA	exon	13753138	13753353	1000	-	.	gene_id "STRG.10263.1-chr12:13753138-13753353_F:2_P:0_M"; transcript_id "STRG.10263.1-chr12:13753138-13753353_F:2_P:0_M";
chr5	GTF2FASTA	transcript	22724578	22724691	1000	-	.	gene_id "STRG.59521.1-chr5:22724578-22724691_F:0_P:17_M"; transcript_id "STRG.59521.1-chr5:22724578-22724691_F:0_P:17_M";
chr5	GTF2FASTA	exon	22724578	22724691	1000	-	.	gene_id "STRG.59521.1-chr5:22724578-22724691_F:0_P:17_M"; transcript_id "STRG.59521.1-chr5:22724578-22724691_F:0_P:17_M";
chr6	GTF2FASTA	transcript	128202682	128203113	1000	-	.	gene_id "STRG.67751.1-chr6:128202682-128203113_F:0_P:0_M"; transcript_id "STRG.67751.1-chr6:128202682-128203113_F:0_P:0_M";
chr6	GTF2FASTA	exon	128202682	128203113	1000	-	.	gene_id "STRG.67751.1-chr6:128202682-128203113_F:0_P:0_M"; transcript_id "STRG.67751.1-chr6:128202682-128203113_F:0_P:0_M";
chrX	GTF2FASTA	transcript	10680964	10681203	1000	+	.	gene_id "STRG.68418.1+chrX:10680964-10681203_F:1_P:0_M"; transcript_id "STRG.68418.1+chrX:10680964-10681203_F:1_P:0_M";
chrX	GTF2FASTA	exon	10680964	10681203	1000	+	.	gene_id "STRG.68418.1+chrX:10680964-10681203_F:1_P:0_M"; transcript_id "STRG.68418.1+chrX:10680964-10681203_F:1_P:0_M";
chr2	GTF2FASTA	transcript	64868190	64868336	1000	-	.	gene_id "STRG.44430.1-chr2:64868190-64868336_F:2_P:4_M"; transcript_id "STRG.44430.1-chr2:64868190-64868336_F:2_P:4_M";
chr2	GTF2FASTA	exon	64868190	64868336	1000	-	.	gene_id "STRG.44430.1-chr2:64868190-64868336_F:2_P:4_M"; transcript_id "STRG.44430.1-chr2:64868190-64868336_F:2_P:4_M";
chr12	GTF2FASTA	transcript	31018673	31018906	1000	+	.	gene_id "STRG.10798.1+chr12:31018673-31018906_F:2_P:0_M"; transcript_id "STRG.10798.1+chr12:31018673-31018906_F:2_P:0_M";
chr12	GTF2FASTA	exon	31018673	31018906	1000	+	.	gene_id "STRG.10798.1+chr12:31018673-31018906_F:2_P:0_M"; transcript_id "STRG.10798.1+chr12:31018673-31018906_F:2_P:0_M";
chr1	GTF2FASTA	transcript	17399340	17399456	1000	-	.	gene_id "STRG.36541.2-chr1:17399340-17399456_F:2_P:0_M"; transcript_id "STRG.36541.2-chr1:17399340-17399456_F:2_P:0_M";
chr1	GTF2FASTA	exon	17399340	17399456	1000	-	.	gene_id "STRG.36541.2-chr1:17399340-17399456_F:2_P:0_M"; transcript_id "STRG.36541.2-chr1:17399340-17399456_F:2_P:0_M";
chr4	GTF2FASTA	transcript	69925633	69926079	1000	-	.	gene_id "STRG.55642.1-chr4:69925633-69926079_F:0_P:1_M"; transcript_id "STRG.55642.1-chr4:69925633-69926079_F:0_P:1_M";
chr4	GTF2FASTA	exon	69925633	69926079	1000	-	.	gene_id "STRG.55642.1-chr4:69925633-69926079_F:0_P:1_M"; transcript_id "STRG.55642.1-chr4:69925633-69926079_F:0_P:1_M";
chr12	GTF2FASTA	transcript	31018673	31018906	1000	+	.	gene_id "STRG.10798.1+chr12:31018673-31018906_F:2_P:0_M"; transcript_id "STRG.10798.1+chr12:31018673-31018906_F:2_P:0_M";
chr12	GTF2FASTA	exon	31018673	31018906	1000	+	.	gene_id "STRG.10798.1+chr12:31018673-31018906_F:2_P:0_M"; transcript_id "STRG.10798.1+chr12:31018673-31018906_F:2_P:0_M";
chr1	GTF2FASTA	transcript	64150351	64150587	1000	+	.	gene_id "STRG.38081.1+chr1:64150351-64150587_F:1_P:0_M"; transcript_id "STRG.38081.1+chr1:64150351-64150587_F:1_P:0_M";
chr1	GTF2FASTA	exon	64150351	64150587	1000	+	.	gene_id "STRG.38081.1+chr1:64150351-64150587_F:1_P:0_M"; transcript_id "STRG.38081.1+chr1:64150351-64150587_F:1_P:0_M";
chr12	GTF2FASTA	transcript	55057200	55080077	1000	-	.	gene_id "STRG.11566.9-chr12:55057200-55080077_F:2_P:7_M"; transcript_id "STRG.11566.9-chr12:55057200-55080077_F:2_P:7_M";
chr12	GTF2FASTA	exon	55057200	55057352	1000	-	.	gene_id "STRG.11566.9-chr12:55057200-55080077_F:2_P:7_M"; transcript_id "STRG.11566.9-chr12:55057200-55080077_F:2_P:7_M";
chr12	GTF2FASTA	exon	55062988	55063109	1000	-	.	gene_id "STRG.11566.9-chr12:55057200-55080077_F:2_P:7_M"; transcript_id "STRG.11566.9-chr12:55057200-55080077_F:2_P:7_M";
chr12	GTF2FASTA	exon	55079981	55080077	1000	-	.	gene_id "STRG.11566.9-chr12:55057200-55080077_F:2_P:7_M"; transcript_id "STRG.11566.9-chr12:55057200-55080077_F:2_P:7_M";
chr5	GTF2FASTA	transcript	49552860	49553267	1000	+	.	gene_id "STRG.60546.1+chr5:49552860-49553267_F:0_P:0_M"; transcript_id "STRG.60546.1+chr5:49552860-49553267_F:0_P:0_M";
chr5	GTF2FASTA	exon	49552860	49553267	1000	+	.	gene_id "STRG.60546.1+chr5:49552860-49553267_F:0_P:0_M"; transcript_id "STRG.60546.1+chr5:49552860-49553267_F:0_P:0_M";
chr1	GTF2FASTA	transcript	15067073	15067390	1000	+	.	gene_id "STRG.36491.1+chr1:15067073-15067390_F:2_P:1_M"; transcript_id "STRG.36491.1+chr1:15067073-15067390_F:2_P:1_M";
chr1	GTF2FASTA	exon	15067073	15067390	1000	+	.	gene_id "STRG.36491.1+chr1:15067073-15067390_F:2_P:1_M"; transcript_id "STRG.36491.1+chr1:15067073-15067390_F:2_P:1_M";
chr9	GTF2FASTA	transcript	119162955	119163380	1000	+	.	gene_id "STRG.82170.5+chr9:119162955-119163380_F:0_P:3_M"; transcript_id "STRG.82170.5+chr9:119162955-119163380_F:0_P:3_M";
chr9	GTF2FASTA	exon	119162955	119163380	1000	+	.	gene_id "STRG.82170.5+chr9:119162955-119163380_F:0_P:3_M"; transcript_id "STRG.82170.5+chr9:119162955-119163380_F:0_P:3_M";
chr1	GTF2FASTA	transcript	15067073	15067390	1000	+	.	gene_id "STRG.36491.1+chr1:15067073-15067390_F:2_P:1_M"; transcript_id "STRG.36491.1+chr1:15067073-15067390_F:2_P:1_M";
chr1	GTF2FASTA	exon	15067073	15067390	1000	+	.	gene_id "STRG.36491.1+chr1:15067073-15067390_F:2_P:1_M"; transcript_id "STRG.36491.1+chr1:15067073-15067390_F:2_P:1_M";
chr17	GTF2FASTA	transcript	63570934	63571221	1000	+	.	gene_id "STRG.30045.1+chr17:63570934-63571221_F:1_P:0_M"; transcript_id "STRG.30045.1+chr17:63570934-63571221_F:1_P:0_M";
chr17	GTF2FASTA	exon	63570934	63571221	1000	+	.	gene_id "STRG.30045.1+chr17:63570934-63571221_F:1_P:0_M"; transcript_id "STRG.30045.1+chr17:63570934-63571221_F:1_P:0_M";
chr6	GTF2FASTA	transcript	128202682	128203113	1000	-	.	gene_id "STRG.67751.1-chr6:128202682-128203113_F:0_P:0_M"; transcript_id "STRG.67751.1-chr6:128202682-128203113_F:0_P:0_M";
chr6	GTF2FASTA	exon	128202682	128203113	1000	-	.	gene_id "STRG.67751.1-chr6:128202682-128203113_F:0_P:0_M"; transcript_id "STRG.67751.1-chr6:128202682-128203113_F:0_P:0_M";
chr1	GTF2FASTA	transcript	128520712	128521158	1000	-	.	gene_id "STRG.40119.1-chr1:128520712-128521158_F:0_P:8_M"; transcript_id "STRG.40119.1-chr1:128520712-128521158_F:0_P:8_M";
chr1	GTF2FASTA	exon	128520712	128521158	1000	-	.	gene_id "STRG.40119.1-chr1:128520712-128521158_F:0_P:8_M"; transcript_id "STRG.40119.1-chr1:128520712-128521158_F:0_P:8_M";
chr2	GTF2FASTA	transcript	156994238	156994402	1000	-	.	gene_id "STRG.47891.5-chr2:156994238-156994402_F:0_P:70_M"; transcript_id "STRG.47891.5-chr2:156994238-156994402_F:0_P:70_M";
chr2	GTF2FASTA	exon	156994238	156994402	1000	-	.	gene_id "STRG.47891.5-chr2:156994238-156994402_F:0_P:70_M"; transcript_id "STRG.47891.5-chr2:156994238-156994402_F:0_P:70_M";
chr16	GTF2FASTA	transcript	37883080	37883481	1000	+	.	gene_id "STRG.26141.1+chr16:37883080-37883481_F:0_P:74_M"; transcript_id "STRG.26141.1+chr16:37883080-37883481_F:0_P:74_M";
chr16	GTF2FASTA	exon	37883080	37883481	1000	+	.	gene_id "STRG.26141.1+chr16:37883080-37883481_F:0_P:74_M"; transcript_id "STRG.26141.1+chr16:37883080-37883481_F:0_P:74_M";
chr4	GTF2FASTA	transcript	69925633	69926079	1000	-	.	gene_id "STRG.55642.1-chr4:69925633-69926079_F:0_P:1_M"; transcript_id "STRG.55642.1-chr4:69925633-69926079_F:0_P:1_M";
chr4	GTF2FASTA	exon	69925633	69926079	1000	-	.	gene_id "STRG.55642.1-chr4:69925633-69926079_F:0_P:1_M"; transcript_id "STRG.55642.1-chr4:69925633-69926079_F:0_P:1_M";
chr19	GTF2FASTA	transcript	59087570	59087905	1000	+	.	gene_id "STRG.36140.1+chr19:59087570-59087905_F:2_P:0_M"; transcript_id "STRG.36140.1+chr19:59087570-59087905_F:2_P:0_M";
chr19	GTF2FASTA	exon	59087570	59087905	1000	+	.	gene_id "STRG.36140.1+chr19:59087570-59087905_F:2_P:0_M"; transcript_id "STRG.36140.1+chr19:59087570-59087905_F:2_P:0_M";
chr1	GTF2FASTA	transcript	64150351	64150587	1000	+	.	gene_id "STRG.38081.1+chr1:64150351-64150587_F:1_P:0_M"; transcript_id "STRG.38081.1+chr1:64150351-64150587_F:1_P:0_M";
chr1	GTF2FASTA	exon	64150351	64150587	1000	+	.	gene_id "STRG.38081.1+chr1:64150351-64150587_F:1_P:0_M"; transcript_id "STRG.38081.1+chr1:64150351-64150587_F:1_P:0_M";
chr16	GTF2FASTA	transcript	10801432	10801713	1000	+	.	gene_id "STRG.24842.1+chr16:10801432-10801713_F:1_P:91_M"; transcript_id "STRG.24842.1+chr16:10801432-10801713_F:1_P:91_M";
chr16	GTF2FASTA	exon	10801432	10801713	1000	+	.	gene_id "STRG.24842.1+chr16:10801432-10801713_F:1_P:91_M"; transcript_id "STRG.24842.1+chr16:10801432-10801713_F:1_P:91_M";
chr1	GTF2FASTA	transcript	64150351	64150587	1000	+	.	gene_id "STRG.38081.1+chr1:64150351-64150587_F:1_P:0_M"; transcript_id "STRG.38081.1+chr1:64150351-64150587_F:1_P:0_M";
chr1	GTF2FASTA	exon	64150351	64150587	1000	+	.	gene_id "STRG.38081.1+chr1:64150351-64150587_F:1_P:0_M"; transcript_id "STRG.38081.1+chr1:64150351-64150587_F:1_P:0_M";
chr3	GTF2FASTA	transcript	145938832	145943766	1000	+	.	gene_id "STRG.53344.4+chr3:145938832-145943766_F:1_P:13_M"; transcript_id "STRG.53344.4+chr3:145938832-145943766_F:1_P:13_M";
chr3	GTF2FASTA	exon	145938832	145939096	1000	+	.	gene_id "STRG.53344.4+chr3:145938832-145943766_F:1_P:13_M"; transcript_id "STRG.53344.4+chr3:145938832-145943766_F:1_P:13_M";
chr3	GTF2FASTA	exon	145943762	145943766	1000	+	.	gene_id "STRG.53344.4+chr3:145938832-145943766_F:1_P:13_M"; transcript_id "STRG.53344.4+chr3:145938832-145943766_F:1_P:13_M";
chr2	GTF2FASTA	transcript	90917630	90917986	1000	-	.	gene_id "STRG.45223.4-chr2:90917630-90917986_F:1_P:41_M"; transcript_id "STRG.45223.4-chr2:90917630-90917986_F:1_P:41_M";
chr2	GTF2FASTA	exon	90917630	90917986	1000	-	.	gene_id "STRG.45223.4-chr2:90917630-90917986_F:1_P:41_M"; transcript_id "STRG.45223.4-chr2:90917630-90917986_F:1_P:41_M";
chr1	GTF2FASTA	transcript	128520712	128521158	1000	-	.	gene_id "STRG.40119.1-chr1:128520712-128521158_F:0_P:8_M"; transcript_id "STRG.40119.1-chr1:128520712-128521158_F:0_P:8_M";
chr1	GTF2FASTA	exon	128520712	128521158	1000	-	.	gene_id "STRG.40119.1-chr1:128520712-128521158_F:0_P:8_M"; transcript_id "STRG.40119.1-chr1:128520712-128521158_F:0_P:8_M";
chr8	GTF2FASTA	transcript	107262838	107263248	1000	-	.	gene_id "STRG.76731.1-chr8:107262838-107263248_F:0_P:0_M"; transcript_id "STRG.76731.1-chr8:107262838-107263248_F:0_P:0_M";
chr8	GTF2FASTA	exon	107262838	107263248	1000	-	.	gene_id "STRG.76731.1-chr8:107262838-107263248_F:0_P:0_M"; transcript_id "STRG.76731.1-chr8:107262838-107263248_F:0_P:0_M";
chrX	GTF2FASTA	transcript	8047229	8047396	1000	+	.	gene_id "STRG.69898.1+chrX:8047229-8047396_F:2_P:0_M"; transcript_id "STRG.69898.1+chrX:8047229-8047396_F:2_P:0_M";
chrX	GTF2FASTA	exon	8047229	8047396	1000	+	.	gene_id "STRG.69898.1+chrX:8047229-8047396_F:2_P:0_M"; transcript_id "STRG.69898.1+chrX:8047229-8047396_F:2_P:0_M";
chr16	GTF2FASTA	transcript	36184260	36257369	1000	+	.	gene_id "STRG.26066.2+chr16:36184260-36257369_F:0_P:1_M"; transcript_id "STRG.26066.2+chr16:36184260-36257369_F:0_P:1_M";
chr16	GTF2FASTA	exon	36184260	36184325	1000	+	.	gene_id "STRG.26066.2+chr16:36184260-36257369_F:0_P:1_M"; transcript_id "STRG.26066.2+chr16:36184260-36257369_F:0_P:1_M";
chr16	GTF2FASTA	exon	36186364	36186465	1000	+	.	gene_id "STRG.26066.2+chr16:36184260-36257369_F:0_P:1_M"; transcript_id "STRG.26066.2+chr16:36184260-36257369_F:0_P:1_M";
chr16	GTF2FASTA	exon	36257247	36257369	1000	+	.	gene_id "STRG.26066.2+chr16:36184260-36257369_F:0_P:1_M"; transcript_id "STRG.26066.2+chr16:36184260-36257369_F:0_P:1_M";
chr1	GTF2FASTA	transcript	15067073	15067390	1000	+	.	gene_id "STRG.36491.1+chr1:15067073-15067390_F:2_P:1_M"; transcript_id "STRG.36491.1+chr1:15067073-15067390_F:2_P:1_M";
chr1	GTF2FASTA	exon	15067073	15067390	1000	+	.	gene_id "STRG.36491.1+chr1:15067073-15067390_F:2_P:1_M"; transcript_id "STRG.36491.1+chr1:15067073-15067390_F:2_P:1_M";
chr12	GTF2FASTA	transcript	13753138	13753353	1000	-	.	gene_id "STRG.10263.1-chr12:13753138-13753353_F:2_P:0_M"; transcript_id "STRG.10263.1-chr12:13753138-13753353_F:2_P:0_M";
chr12	GTF2FASTA	exon	13753138	13753353	1000	-	.	gene_id "STRG.10263.1-chr12:13753138-13753353_F:2_P:0_M"; transcript_id "STRG.10263.1-chr12:13753138-13753353_F:2_P:0_M";
chr17	GTF2FASTA	transcript	63570934	63571221	1000	+	.	gene_id "STRG.30045.1+chr17:63570934-63571221_F:1_P:0_M"; transcript_id "STRG.30045.1+chr17:63570934-63571221_F:1_P:0_M";
chr17	GTF2FASTA	exon	63570934	63571221	1000	+	.	gene_id "STRG.30045.1+chr17:63570934-63571221_F:1_P:0_M"; transcript_id "STRG.30045.1+chr17:63570934-63571221_F:1_P:0_M";
chr12	GTF2FASTA	transcript	13753138	13753353	1000	-	.	gene_id "STRG.10263.1-chr12:13753138-13753353_F:2_P:0_M"; transcript_id "STRG.10263.1-chr12:13753138-13753353_F:2_P:0_M";
chr12	GTF2FASTA	exon	13753138	13753353	1000	-	.	gene_id "STRG.10263.1-chr12:13753138-13753353_F:2_P:0_M"; transcript_id "STRG.10263.1-chr12:13753138-13753353_F:2_P:0_M";
chr5	GTF2FASTA	transcript	123742836	123749294	1000	-	.	gene_id "STRG.62967.1-chr5:123742836-123749294_F:2_P:1_M"; transcript_id "STRG.62967.1-chr5:123742836-123749294_F:2_P:1_M";
chr5	GTF2FASTA	exon	123742836	123742856	1000	-	.	gene_id "STRG.62967.1-chr5:123742836-123749294_F:2_P:1_M"; transcript_id "STRG.62967.1-chr5:123742836-123749294_F:2_P:1_M";
chr5	GTF2FASTA	exon	123743638	123743678	1000	-	.	gene_id "STRG.62967.1-chr5:123742836-123749294_F:2_P:1_M"; transcript_id "STRG.62967.1-chr5:123742836-123749294_F:2_P:1_M";
chr5	GTF2FASTA	exon	123744955	123745111	1000	-	.	gene_id "STRG.62967.1-chr5:123742836-123749294_F:2_P:1_M"; transcript_id "STRG.62967.1-chr5:123742836-123749294_F:2_P:1_M";
chr5	GTF2FASTA	exon	123749289	123749294	1000	-	.	gene_id "STRG.62967.1-chr5:123742836-123749294_F:2_P:1_M"; transcript_id "STRG.62967.1-chr5:123742836-123749294_F:2_P:1_M";
chr2	GTF2FASTA	transcript	166500276	166500557	1000	-	.	gene_id "STRG.48061.1-chr2:166500276-166500557_F:2_P:8_M"; transcript_id "STRG.48061.1-chr2:166500276-166500557_F:2_P:8_M";
chr2	GTF2FASTA	exon	166500276	166500557	1000	-	.	gene_id "STRG.48061.1-chr2:166500276-166500557_F:2_P:8_M"; transcript_id "STRG.48061.1-chr2:166500276-166500557_F:2_P:8_M";
chr14	GTF2FASTA	transcript	93195372	93195575	1000	-	.	gene_id "STRG.20455.1-chr14:93195372-93195575_F:2_P:0_M"; transcript_id "STRG.20455.1-chr14:93195372-93195575_F:2_P:0_M";
chr14	GTF2FASTA	exon	93195372	93195575	1000	-	.	gene_id "STRG.20455.1-chr14:93195372-93195575_F:2_P:0_M"; transcript_id "STRG.20455.1-chr14:93195372-93195575_F:2_P:0_M";
chr2	GTF2FASTA	transcript	166500276	166500557	1000	-	.	gene_id "STRG.48061.1-chr2:166500276-166500557_F:2_P:8_M"; transcript_id "STRG.48061.1-chr2:166500276-166500557_F:2_P:8_M";
chr2	GTF2FASTA	exon	166500276	166500557	1000	-	.	gene_id "STRG.48061.1-chr2:166500276-166500557_F:2_P:8_M"; transcript_id "STRG.48061.1-chr2:166500276-166500557_F:2_P:8_M";
chr10	GTF2FASTA	transcript	122169668	122170030	1000	+	.	gene_id "STRG.4510.1+chr10:122169668-122170030_F:2_P:0_M"; transcript_id "STRG.4510.1+chr10:122169668-122170030_F:2_P:0_M";
chr10	GTF2FASTA	exon	122169668	122170030	1000	+	.	gene_id "STRG.4510.1+chr10:122169668-122170030_F:2_P:0_M"; transcript_id "STRG.4510.1+chr10:122169668-122170030_F:2_P:0_M";
chr17	GTF2FASTA	transcript	27559569	27562488	1000	+	.	gene_id "STRG.28904.1+chr17:27559569-27562488_F:0_P:2_M"; transcript_id "STRG.28904.1+chr17:27559569-27562488_F:0_P:2_M";
chr17	GTF2FASTA	exon	27559569	27559670	1000	+	.	gene_id "STRG.28904.1+chr17:27559569-27562488_F:0_P:2_M"; transcript_id "STRG.28904.1+chr17:27559569-27562488_F:0_P:2_M";
chr17	GTF2FASTA	exon	27560928	27561011	1000	+	.	gene_id "STRG.28904.1+chr17:27559569-27562488_F:0_P:2_M"; transcript_id "STRG.28904.1+chr17:27559569-27562488_F:0_P:2_M";
chr17	GTF2FASTA	exon	27561461	27561511	1000	+	.	gene_id "STRG.28904.1+chr17:27559569-27562488_F:0_P:2_M"; transcript_id "STRG.28904.1+chr17:27559569-27562488_F:0_P:2_M";
chr17	GTF2FASTA	exon	27562441	27562488	1000	+	.	gene_id "STRG.28904.1+chr17:27559569-27562488_F:0_P:2_M"; transcript_id "STRG.28904.1+chr17:27559569-27562488_F:0_P:2_M";
chr6	GTF2FASTA	transcript	128202682	128203113	1000	-	.	gene_id "STRG.67751.1-chr6:128202682-128203113_F:0_P:0_M"; transcript_id "STRG.67751.1-chr6:128202682-128203113_F:0_P:0_M";
chr6	GTF2FASTA	exon	128202682	128203113	1000	-	.	gene_id "STRG.67751.1-chr6:128202682-128203113_F:0_P:0_M"; transcript_id "STRG.67751.1-chr6:128202682-128203113_F:0_P:0_M";
chr1	GTF2FASTA	transcript	128520712	128521158	1000	-	.	gene_id "STRG.40119.1-chr1:128520712-128521158_F:0_P:8_M"; transcript_id "STRG.40119.1-chr1:128520712-128521158_F:0_P:8_M";
chr1	GTF2FASTA	exon	128520712	128521158	1000	-	.	gene_id "STRG.40119.1-chr1:128520712-128521158_F:0_P:8_M"; transcript_id "STRG.40119.1-chr1:128520712-128521158_F:0_P:8_M";
chr10	GTF2FASTA	transcript	122169668	122170030	1000	+	.	gene_id "STRG.4510.1+chr10:122169668-122170030_F:2_P:0_M"; transcript_id "STRG.4510.1+chr10:122169668-122170030_F:2_P:0_M";
chr10	GTF2FASTA	exon	122169668	122170030	1000	+	.	gene_id "STRG.4510.1+chr10:122169668-122170030_F:2_P:0_M"; transcript_id "STRG.4510.1+chr10:122169668-122170030_F:2_P:0_M";
chr4	GTF2FASTA	transcript	69925633	69926079	1000	-	.	gene_id "STRG.55642.1-chr4:69925633-69926079_F:0_P:1_M"; transcript_id "STRG.55642.1-chr4:69925633-69926079_F:0_P:1_M";
chr4	GTF2FASTA	exon	69925633	69926079	1000	-	.	gene_id "STRG.55642.1-chr4:69925633-69926079_F:0_P:1_M"; transcript_id "STRG.55642.1-chr4:69925633-69926079_F:0_P:1_M";
chr3	GTF2FASTA	transcript	123504076	123504132	1000	-	.	gene_id "STRG.52586.1-chr3:123504076-123504132_F:0_P:53_M"; transcript_id "STRG.52586.1-chr3:123504076-123504132_F:0_P:53_M";
chr3	GTF2FASTA	exon	123504076	123504132	1000	-	.	gene_id "STRG.52586.1-chr3:123504076-123504132_F:0_P:53_M"; transcript_id "STRG.52586.1-chr3:123504076-123504132_F:0_P:53_M";
chrX	GTF2FASTA	transcript	73929994	73930743	1000	-	.	gene_id "STRG.84012.10-chrX:73929994-73930743_F:0_P:6_M"; transcript_id "STRG.84012.10-chrX:73929994-73930743_F:0_P:6_M";
chrX	GTF2FASTA	exon	73929994	73930080	1000	-	.	gene_id "STRG.84012.10-chrX:73929994-73930743_F:0_P:6_M"; transcript_id "STRG.84012.10-chrX:73929994-73930743_F:0_P:6_M";
chrX	GTF2FASTA	exon	73930187	73930262	1000	-	.	gene_id "STRG.84012.10-chrX:73929994-73930743_F:0_P:6_M"; transcript_id "STRG.84012.10-chrX:73929994-73930743_F:0_P:6_M";
chrX	GTF2FASTA	exon	73930408	73930517	1000	-	.	gene_id "STRG.84012.10-chrX:73929994-73930743_F:0_P:6_M"; transcript_id "STRG.84012.10-chrX:73929994-73930743_F:0_P:6_M";
chrX	GTF2FASTA	exon	73930714	73930743	1000	-	.	gene_id "STRG.84012.10-chrX:73929994-73930743_F:0_P:6_M"; transcript_id "STRG.84012.10-chrX:73929994-73930743_F:0_P:6_M";
chr4	GTF2FASTA	transcript	126333427	126333462	1000	-	.	gene_id "STRG.57395.3-chr4:126333427-126333462_F:2_P:296_M"; transcript_id "STRG.57395.3-chr4:126333427-126333462_F:2_P:296_M";
chr4	GTF2FASTA	exon	126333427	126333462	1000	-	.	gene_id "STRG.57395.3-chr4:126333427-126333462_F:2_P:296_M"; transcript_id "STRG.57395.3-chr4:126333427-126333462_F:2_P:296_M";
chr11	GTF2FASTA	transcript	73299829	73299849	1000	+	.	gene_id "STRG.6121.1+chr11:73299829-73299849_F:0_P:9_M"; transcript_id "STRG.6121.1+chr11:73299829-73299849_F:0_P:9_M";
chr11	GTF2FASTA	exon	73299829	73299849	1000	+	.	gene_id "STRG.6121.1+chr11:73299829-73299849_F:0_P:9_M"; transcript_id "STRG.6121.1+chr11:73299829-73299849_F:0_P:9_M";
chr5	GTF2FASTA	transcript	49552860	49553267	1000	+	.	gene_id "STRG.60546.1+chr5:49552860-49553267_F:0_P:0_M"; transcript_id "STRG.60546.1+chr5:49552860-49553267_F:0_P:0_M";
chr5	GTF2FASTA	exon	49552860	49553267	1000	+	.	gene_id "STRG.60546.1+chr5:49552860-49553267_F:0_P:0_M"; transcript_id "STRG.60546.1+chr5:49552860-49553267_F:0_P:0_M";
chr17	GTF2FASTA	transcript	27559569	27562488	1000	+	.	gene_id "STRG.28904.1+chr17:27559569-27562488_F:0_P:2_M"; transcript_id "STRG.28904.1+chr17:27559569-27562488_F:0_P:2_M";
chr17	GTF2FASTA	exon	27559569	27559670	1000	+	.	gene_id "STRG.28904.1+chr17:27559569-27562488_F:0_P:2_M"; transcript_id "STRG.28904.1+chr17:27559569-27562488_F:0_P:2_M";
chr17	GTF2FASTA	exon	27560928	27561011	1000	+	.	gene_id "STRG.28904.1+chr17:27559569-27562488_F:0_P:2_M"; transcript_id "STRG.28904.1+chr17:27559569-27562488_F:0_P:2_M";
chr17	GTF2FASTA	exon	27561461	27561511	1000	+	.	gene_id "STRG.28904.1+chr17:27559569-27562488_F:0_P:2_M"; transcript_id "STRG.28904.1+chr17:27559569-27562488_F:0_P:2_M";
chr17	GTF2FASTA	exon	27562441	27562488	1000	+	.	gene_id "STRG.28904.1+chr17:27559569-27562488_F:0_P:2_M"; transcript_id "STRG.28904.1+chr17:27559569-27562488_F:0_P:2_M";
chr18	GTF2FASTA	transcript	23956440	23956883	1000	+	.	gene_id "STRG.31903.6+chr18:23956440-23956883_F:2_P:4_M"; transcript_id "STRG.31903.6+chr18:23956440-23956883_F:2_P:4_M";
chr18	GTF2FASTA	exon	23956440	23956883	1000	+	.	gene_id "STRG.31903.6+chr18:23956440-23956883_F:2_P:4_M"; transcript_id "STRG.31903.6+chr18:23956440-23956883_F:2_P:4_M";
chrX	GTF2FASTA	transcript	10680964	10681203	1000	+	.	gene_id "STRG.68418.1+chrX:10680964-10681203_F:1_P:0_M"; transcript_id "STRG.68418.1+chrX:10680964-10681203_F:1_P:0_M";
chrX	GTF2FASTA	exon	10680964	10681203	1000	+	.	gene_id "STRG.68418.1+chrX:10680964-10681203_F:1_P:0_M"; transcript_id "STRG.68418.1+chrX:10680964-10681203_F:1_P:0_M";
chr11	GTF2FASTA	transcript	99678438	99678836	1000	+	.	gene_id "STRG.8505.1+chr11:99678438-99678836_F:0_P:0_M"; transcript_id "STRG.8505.1+chr11:99678438-99678836_F:0_P:0_M";
chr11	GTF2FASTA	exon	99678438	99678836	1000	+	.	gene_id "STRG.8505.1+chr11:99678438-99678836_F:0_P:0_M"; transcript_id "STRG.8505.1+chr11:99678438-99678836_F:0_P:0_M";
chr7	GTF2FASTA	transcript	29155880	29156170	1000	-	.	gene_id "STRG.58948.2-chr7:29155880-29156170_F:1_P:0_M"; transcript_id "STRG.58948.2-chr7:29155880-29156170_F:1_P:0_M";
chr7	GTF2FASTA	exon	29155880	29156030	1000	-	.	gene_id "STRG.58948.2-chr7:29155880-29156170_F:1_P:0_M"; transcript_id "STRG.58948.2-chr7:29155880-29156170_F:1_P:0_M";
chr7	GTF2FASTA	exon	29156130	29156170	1000	-	.	gene_id "STRG.58948.2-chr7:29155880-29156170_F:1_P:0_M"; transcript_id "STRG.58948.2-chr7:29155880-29156170_F:1_P:0_M";
chr16	GTF2FASTA	transcript	36184260	36257369	1000	+	.	gene_id "STRG.26066.2+chr16:36184260-36257369_F:0_P:1_M"; transcript_id "STRG.26066.2+chr16:36184260-36257369_F:0_P:1_M";
chr16	GTF2FASTA	exon	36184260	36184325	1000	+	.	gene_id "STRG.26066.2+chr16:36184260-36257369_F:0_P:1_M"; transcript_id "STRG.26066.2+chr16:36184260-36257369_F:0_P:1_M";
chr16	GTF2FASTA	exon	36186364	36186465	1000	+	.	gene_id "STRG.26066.2+chr16:36184260-36257369_F:0_P:1_M"; transcript_id "STRG.26066.2+chr16:36184260-36257369_F:0_P:1_M";
chr16	GTF2FASTA	exon	36257247	36257369	1000	+	.	gene_id "STRG.26066.2+chr16:36184260-36257369_F:0_P:1_M"; transcript_id "STRG.26066.2+chr16:36184260-36257369_F:0_P:1_M";
chr7	GTF2FASTA	transcript	36969469	36969786	1000	+	.	gene_id "STRG.69996.1+chr7:36969469-36969786_F:1_P:0_M"; transcript_id "STRG.69996.1+chr7:36969469-36969786_F:1_P:0_M";
chr7	GTF2FASTA	exon	36969469	36969786	1000	+	.	gene_id "STRG.69996.1+chr7:36969469-36969786_F:1_P:0_M"; transcript_id "STRG.69996.1+chr7:36969469-36969786_F:1_P:0_M";
chr12	GTF2FASTA	transcript	13753138	13753353	1000	-	.	gene_id "STRG.10263.1-chr12:13753138-13753353_F:2_P:0_M"; transcript_id "STRG.10263.1-chr12:13753138-13753353_F:2_P:0_M";
chr12	GTF2FASTA	exon	13753138	13753353	1000	-	.	gene_id "STRG.10263.1-chr12:13753138-13753353_F:2_P:0_M"; transcript_id "STRG.10263.1-chr12:13753138-13753353_F:2_P:0_M";
chr11	GTF2FASTA	transcript	99678438	99678836	1000	+	.	gene_id "STRG.8505.1+chr11:99678438-99678836_F:0_P:0_M"; transcript_id "STRG.8505.1+chr11:99678438-99678836_F:0_P:0_M";
chr11	GTF2FASTA	exon	99678438	99678836	1000	+	.	gene_id "STRG.8505.1+chr11:99678438-99678836_F:0_P:0_M"; transcript_id "STRG.8505.1+chr11:99678438-99678836_F:0_P:0_M";
chr2	GTF2FASTA	transcript	10594681	10594782	1000	+	.	gene_id "STRG.42696.3+chr2:10594681-10594782_F:2_P:70_M"; transcript_id "STRG.42696.3+chr2:10594681-10594782_F:2_P:70_M";
chr2	GTF2FASTA	exon	10594681	10594782	1000	+	.	gene_id "STRG.42696.3+chr2:10594681-10594782_F:2_P:70_M"; transcript_id "STRG.42696.3+chr2:10594681-10594782_F:2_P:70_M";
chr1	GTF2FASTA	transcript	72582833	72582886	1000	+	.	gene_id "STRG.32318.1+chr1:72582833-72582886_F:2_P:2_M"; transcript_id "STRG.32318.1+chr1:72582833-72582886_F:2_P:2_M";
chr1	GTF2FASTA	exon	72582833	72582886	1000	+	.	gene_id "STRG.32318.1+chr1:72582833-72582886_F:2_P:2_M"; transcript_id "STRG.32318.1+chr1:72582833-72582886_F:2_P:2_M";
chrX	GTF2FASTA	transcript	152433002	152433313	1000	+	.	gene_id "STRG.85561.1+chrX:152433002-152433313_F:2_P:0_M"; transcript_id "STRG.85561.1+chrX:152433002-152433313_F:2_P:0_M";
chrX	GTF2FASTA	exon	152433002	152433313	1000	+	.	gene_id "STRG.85561.1+chrX:152433002-152433313_F:2_P:0_M"; transcript_id "STRG.85561.1+chrX:152433002-152433313_F:2_P:0_M";
chr7	GTF2FASTA	transcript	110864532	110864630	1000	+	.	gene_id "STRG.59663.1+chr7:110864532-110864630_F:1_P:9_M"; transcript_id "STRG.59663.1+chr7:110864532-110864630_F:1_P:9_M";
chr7	GTF2FASTA	exon	110864532	110864630	1000	+	.	gene_id "STRG.59663.1+chr7:110864532-110864630_F:1_P:9_M"; transcript_id "STRG.59663.1+chr7:110864532-110864630_F:1_P:9_M";
chrX	GTF2FASTA	transcript	8047229	8047396	1000	+	.	gene_id "STRG.69898.1+chrX:8047229-8047396_F:2_P:0_M"; transcript_id "STRG.69898.1+chrX:8047229-8047396_F:2_P:0_M";
chrX	GTF2FASTA	exon	8047229	8047396	1000	+	.	gene_id "STRG.69898.1+chrX:8047229-8047396_F:2_P:0_M"; transcript_id "STRG.69898.1+chrX:8047229-8047396_F:2_P:0_M";
chr1	GTF2FASTA	transcript	64150351	64150587	1000	+	.	gene_id "STRG.38081.1+chr1:64150351-64150587_F:1_P:0_M"; transcript_id "STRG.38081.1+chr1:64150351-64150587_F:1_P:0_M";
chr1	GTF2FASTA	exon	64150351	64150587	1000	+	.	gene_id "STRG.38081.1+chr1:64150351-64150587_F:1_P:0_M"; transcript_id "STRG.38081.1+chr1:64150351-64150587_F:1_P:0_M";
chr4	GTF2FASTA	transcript	145178165	145190592	1000	-	.	gene_id "STRG.58494.5-chr4:145178165-145190592_F:1_P:1_M"; transcript_id "STRG.58494.5-chr4:145178165-145190592_F:1_P:1_M";
chr4	GTF2FASTA	exon	145178165	145178379	1000	-	.	gene_id "STRG.58494.5-chr4:145178165-145190592_F:1_P:1_M"; transcript_id "STRG.58494.5-chr4:145178165-145190592_F:1_P:1_M";
chr4	GTF2FASTA	exon	145181116	145181193	1000	-	.	gene_id "STRG.58494.5-chr4:145178165-145190592_F:1_P:1_M"; transcript_id "STRG.58494.5-chr4:145178165-145190592_F:1_P:1_M";
chr4	GTF2FASTA	exon	145190496	145190592	1000	-	.	gene_id "STRG.58494.5-chr4:145178165-145190592_F:1_P:1_M"; transcript_id "STRG.58494.5-chr4:145178165-145190592_F:1_P:1_M";
chr6	GTF2FASTA	transcript	28409142	28409231	1000	+	.	gene_id "STRG.64617.1+chr6:28409142-28409231_F:0_P:1_M"; transcript_id "STRG.64617.1+chr6:28409142-28409231_F:0_P:1_M";
chr6	GTF2FASTA	exon	28409142	28409231	1000	+	.	gene_id "STRG.64617.1+chr6:28409142-28409231_F:0_P:1_M"; transcript_id "STRG.64617.1+chr6:28409142-28409231_F:0_P:1_M";
chr3	GTF2FASTA	transcript	145651430	145651546	1000	+	.	gene_id "STRG.53326.2+chr3:145651430-145651546_F:2_P:10_M"; transcript_id "STRG.53326.2+chr3:145651430-145651546_F:2_P:10_M";
chr3	GTF2FASTA	exon	145651430	145651546	1000	+	.	gene_id "STRG.53326.2+chr3:145651430-145651546_F:2_P:10_M"; transcript_id "STRG.53326.2+chr3:145651430-145651546_F:2_P:10_M";
chr11	GTF2FASTA	transcript	20337460	20337519	1000	+	.	gene_id "STRG.5397.1+chr11:20337460-20337519_F:1_P:1_M"; transcript_id "STRG.5397.1+chr11:20337460-20337519_F:1_P:1_M";
chr11	GTF2FASTA	exon	20337460	20337519	1000	+	.	gene_id "STRG.5397.1+chr11:20337460-20337519_F:1_P:1_M"; transcript_id "STRG.5397.1+chr11:20337460-20337519_F:1_P:1_M";
chr11	GTF2FASTA	transcript	99678438	99678836	1000	+	.	gene_id "STRG.8505.1+chr11:99678438-99678836_F:0_P:0_M"; transcript_id "STRG.8505.1+chr11:99678438-99678836_F:0_P:0_M";
chr11	GTF2FASTA	exon	99678438	99678836	1000	+	.	gene_id "STRG.8505.1+chr11:99678438-99678836_F:0_P:0_M"; transcript_id "STRG.8505.1+chr11:99678438-99678836_F:0_P:0_M";
chr16	GTF2FASTA	transcript	13704130	13704279	1000	+	.	gene_id "STRG.20238.1+chr16:13704130-13704279_F:1_P:7_M"; transcript_id "STRG.20238.1+chr16:13704130-13704279_F:1_P:7_M";
chr16	GTF2FASTA	exon	13704130	13704279	1000	+	.	gene_id "STRG.20238.1+chr16:13704130-13704279_F:1_P:7_M"; transcript_id "STRG.20238.1+chr16:13704130-13704279_F:1_P:7_M";
chr1	GTF2FASTA	transcript	64294202	64301161	1000	-	.	gene_id "STRG.31522.1-chr1:64294202-64301161_F:1_P:0_M"; transcript_id "STRG.31522.1-chr1:64294202-64301161_F:1_P:0_M";
chr1	GTF2FASTA	exon	64294202	64294206	1000	-	.	gene_id "STRG.31522.1-chr1:64294202-64301161_F:1_P:0_M"; transcript_id "STRG.31522.1-chr1:64294202-64301161_F:1_P:0_M";
chr1	GTF2FASTA	exon	64301116	64301161	1000	-	.	gene_id "STRG.31522.1-chr1:64294202-64301161_F:1_P:0_M"; transcript_id "STRG.31522.1-chr1:64294202-64301161_F:1_P:0_M";
chr3	GTF2FASTA	transcript	5264452	5264601	1000	+	.	gene_id "STRG.48706.4+chr3:5264452-5264601_F:0_P:490_M"; transcript_id "STRG.48706.4+chr3:5264452-5264601_F:0_P:490_M";
chr3	GTF2FASTA	exon	5264452	5264601	1000	+	.	gene_id "STRG.48706.4+chr3:5264452-5264601_F:0_P:490_M"; transcript_id "STRG.48706.4+chr3:5264452-5264601_F:0_P:490_M";
chr17	GTF2FASTA	transcript	6130514	6130540	1000	+	.	gene_id "STRG.27791.2+chr17:6130514-6130540_F:1_P:129_M"; transcript_id "STRG.27791.2+chr17:6130514-6130540_F:1_P:129_M";
chr17	GTF2FASTA	exon	6130514	6130540	1000	+	.	gene_id "STRG.27791.2+chr17:6130514-6130540_F:1_P:129_M"; transcript_id "STRG.27791.2+chr17:6130514-6130540_F:1_P:129_M";
chr6	GTF2FASTA	transcript	128202682	128203113	1000	-	.	gene_id "STRG.67751.1-chr6:128202682-128203113_F:0_P:0_M"; transcript_id "STRG.67751.1-chr6:128202682-128203113_F:0_P:0_M";
chr6	GTF2FASTA	exon	128202682	128203113	1000	-	.	gene_id "STRG.67751.1-chr6:128202682-128203113_F:0_P:0_M"; transcript_id "STRG.67751.1-chr6:128202682-128203113_F:0_P:0_M";
chr2	GTF2FASTA	transcript	163723249	163723353	1000	-	.	gene_id "STRG.48002.2-chr2:163723249-163723353_F:0_P:76_M"; transcript_id "STRG.48002.2-chr2:163723249-163723353_F:0_P:76_M";
chr2	GTF2FASTA	exon	163723249	163723353	1000	-	.	gene_id "STRG.48002.2-chr2:163723249-163723353_F:0_P:76_M"; transcript_id "STRG.48002.2-chr2:163723249-163723353_F:0_P:76_M";
chr19	GTF2FASTA	transcript	24041758	24041859	1000	+	.	gene_id "STRG.35063.1+chr19:24041758-24041859_F:1_P:18_M"; transcript_id "STRG.35063.1+chr19:24041758-24041859_F:1_P:18_M";
chr19	GTF2FASTA	exon	24041758	24041859	1000	+	.	gene_id "STRG.35063.1+chr19:24041758-24041859_F:1_P:18_M"; transcript_id "STRG.35063.1+chr19:24041758-24041859_F:1_P:18_M";
chr7	GTF2FASTA	transcript	138914725	138914976	1000	+	.	gene_id "STRG.60565.1+chr7:138914725-138914976_F:1_P:1_M"; transcript_id "STRG.60565.1+chr7:138914725-138914976_F:1_P:1_M";
chr7	GTF2FASTA	exon	138914725	138914976	1000	+	.	gene_id "STRG.60565.1+chr7:138914725-138914976_F:1_P:1_M"; transcript_id "STRG.60565.1+chr7:138914725-138914976_F:1_P:1_M";
chr1	GTF2FASTA	transcript	165489236	165489352	1000	+	.	gene_id "STRG.34123.1+chr1:165489236-165489352_F:1_P:9_M"; transcript_id "STRG.34123.1+chr1:165489236-165489352_F:1_P:9_M";
chr1	GTF2FASTA	exon	165489236	165489352	1000	+	.	gene_id "STRG.34123.1+chr1:165489236-165489352_F:1_P:9_M"; transcript_id "STRG.34123.1+chr1:165489236-165489352_F:1_P:9_M";
chr8	GTF2FASTA	transcript	128748610	128748723	1000	-	.	gene_id "STRG.77684.2-chr8:128748610-128748723_F:0_P:102_M"; transcript_id "STRG.77684.2-chr8:128748610-128748723_F:0_P:102_M";
chr8	GTF2FASTA	exon	128748610	128748723	1000	-	.	gene_id "STRG.77684.2-chr8:128748610-128748723_F:0_P:102_M"; transcript_id "STRG.77684.2-chr8:128748610-128748723_F:0_P:102_M";
chr5	GTF2FASTA	transcript	135160819	135160902	1000	+	.	gene_id "STRG.63165.1+chr5:135160819-135160902_F:1_P:30_M"; transcript_id "STRG.63165.1+chr5:135160819-135160902_F:1_P:30_M";
chr5	GTF2FASTA	exon	135160819	135160902	1000	+	.	gene_id "STRG.63165.1+chr5:135160819-135160902_F:1_P:30_M"; transcript_id "STRG.63165.1+chr5:135160819-135160902_F:1_P:30_M";
chr5	GTF2FASTA	transcript	77003993	77004151	1000	-	.	gene_id "STRG.61357.1-chr5:77003993-77004151_F:1_P:6_M"; transcript_id "STRG.61357.1-chr5:77003993-77004151_F:1_P:6_M";
chr5	GTF2FASTA	exon	77003993	77004151	1000	-	.	gene_id "STRG.61357.1-chr5:77003993-77004151_F:1_P:6_M"; transcript_id "STRG.61357.1-chr5:77003993-77004151_F:1_P:6_M";
chrX	GTF2FASTA	transcript	10680964	10681203	1000	+	.	gene_id "STRG.68418.1+chrX:10680964-10681203_F:1_P:0_M"; transcript_id "STRG.68418.1+chrX:10680964-10681203_F:1_P:0_M";
chrX	GTF2FASTA	exon	10680964	10681203	1000	+	.	gene_id "STRG.68418.1+chrX:10680964-10681203_F:1_P:0_M"; transcript_id "STRG.68418.1+chrX:10680964-10681203_F:1_P:0_M";
chr19	GTF2FASTA	transcript	46908443	46908538	1000	+	.	gene_id "STRG.36873.7+chr19:46908443-46908538_F:2_P:78_M"; transcript_id "STRG.36873.7+chr19:46908443-46908538_F:2_P:78_M";
chr19	GTF2FASTA	exon	46908443	46908538	1000	+	.	gene_id "STRG.36873.7+chr19:46908443-46908538_F:2_P:78_M"; transcript_id "STRG.36873.7+chr19:46908443-46908538_F:2_P:78_M";
chr18	GTF2FASTA	transcript	36679609	36681722	1000	+	.	gene_id "STRG.27387.2+chr18:36679609-36681722_F:1_P:3_M"; transcript_id "STRG.27387.2+chr18:36679609-36681722_F:1_P:3_M";
chr18	GTF2FASTA	exon	36679609	36679623	1000	+	.	gene_id "STRG.27387.2+chr18:36679609-36681722_F:1_P:3_M"; transcript_id "STRG.27387.2+chr18:36679609-36681722_F:1_P:3_M";
chr18	GTF2FASTA	exon	36680516	36680614	1000	+	.	gene_id "STRG.27387.2+chr18:36679609-36681722_F:1_P:3_M"; transcript_id "STRG.27387.2+chr18:36679609-36681722_F:1_P:3_M";
chr18	GTF2FASTA	exon	36681528	36681722	1000	+	.	gene_id "STRG.27387.2+chr18:36679609-36681722_F:1_P:3_M"; transcript_id "STRG.27387.2+chr18:36679609-36681722_F:1_P:3_M";
chr12	GTF2FASTA	transcript	3310453	3310695	1000	-	.	gene_id "STRG.9790.2-chr12:3310453-3310695_F:0_P:15_M"; transcript_id "STRG.9790.2-chr12:3310453-3310695_F:0_P:15_M";
chr12	GTF2FASTA	exon	3310453	3310695	1000	-	.	gene_id "STRG.9790.2-chr12:3310453-3310695_F:0_P:15_M"; transcript_id "STRG.9790.2-chr12:3310453-3310695_F:0_P:15_M";
chr4	GTF2FASTA	transcript	121216170	121216208	1000	+	.	gene_id "STRG.47013.1+chr4:121216170-121216208_F:0_P:2_M"; transcript_id "STRG.47013.1+chr4:121216170-121216208_F:0_P:2_M";
chr4	GTF2FASTA	exon	121216170	121216208	1000	+	.	gene_id "STRG.47013.1+chr4:121216170-121216208_F:0_P:2_M"; transcript_id "STRG.47013.1+chr4:121216170-121216208_F:0_P:2_M";
chr8	GTF2FASTA	transcript	64850994	64851038	1000	+	.	gene_id "STRG.75248.1+chr8:64850994-64851038_F:0_P:4_M"; transcript_id "STRG.75248.1+chr8:64850994-64851038_F:0_P:4_M";
chr8	GTF2FASTA	exon	64850994	64851038	1000	+	.	gene_id "STRG.75248.1+chr8:64850994-64851038_F:0_P:4_M"; transcript_id "STRG.75248.1+chr8:64850994-64851038_F:0_P:4_M";
chr3	GTF2FASTA	transcript	123504076	123504132	1000	-	.	gene_id "STRG.52586.1-chr3:123504076-123504132_F:0_P:53_M"; transcript_id "STRG.52586.1-chr3:123504076-123504132_F:0_P:53_M";
chr3	GTF2FASTA	exon	123504076	123504132	1000	-	.	gene_id "STRG.52586.1-chr3:123504076-123504132_F:0_P:53_M"; transcript_id "STRG.52586.1-chr3:123504076-123504132_F:0_P:53_M";
chr17	GTF2FASTA	transcript	27559569	27562488	1000	+	.	gene_id "STRG.28904.1+chr17:27559569-27562488_F:0_P:2_M"; transcript_id "STRG.28904.1+chr17:27559569-27562488_F:0_P:2_M";
chr17	GTF2FASTA	exon	27559569	27559670	1000	+	.	gene_id "STRG.28904.1+chr17:27559569-27562488_F:0_P:2_M"; transcript_id "STRG.28904.1+chr17:27559569-27562488_F:0_P:2_M";
chr17	GTF2FASTA	exon	27560928	27561011	1000	+	.	gene_id "STRG.28904.1+chr17:27559569-27562488_F:0_P:2_M"; transcript_id "STRG.28904.1+chr17:27559569-27562488_F:0_P:2_M";
chr17	GTF2FASTA	exon	27561461	27561511	1000	+	.	gene_id "STRG.28904.1+chr17:27559569-27562488_F:0_P:2_M"; transcript_id "STRG.28904.1+chr17:27559569-27562488_F:0_P:2_M";
chr17	GTF2FASTA	exon	27562441	27562488	1000	+	.	gene_id "STRG.28904.1+chr17:27559569-27562488_F:0_P:2_M"; transcript_id "STRG.28904.1+chr17:27559569-27562488_F:0_P:2_M";
chr4	GTF2FASTA	transcript	99828723	99828830	1000	+	.	gene_id "STRG.56374.1+chr4:99828723-99828830_F:0_P:46_M"; transcript_id "STRG.56374.1+chr4:99828723-99828830_F:0_P:46_M";
chr4	GTF2FASTA	exon	99828723	99828830	1000	+	.	gene_id "STRG.56374.1+chr4:99828723-99828830_F:0_P:46_M"; transcript_id "STRG.56374.1+chr4:99828723-99828830_F:0_P:46_M";
chr1	GTF2FASTA	transcript	6916559	6916885	1000	+	.	gene_id "STRG.36339.1+chr1:6916559-6916885_F:2_P:1_M"; transcript_id "STRG.36339.1+chr1:6916559-6916885_F:2_P:1_M";
chr1	GTF2FASTA	exon	6916559	6916885	1000	+	.	gene_id "STRG.36339.1+chr1:6916559-6916885_F:2_P:1_M"; transcript_id "STRG.36339.1+chr1:6916559-6916885_F:2_P:1_M";
chr6	GTF2FASTA	transcript	91428883	91429287	1000	+	.	gene_id "STRG.66862.1+chr6:91428883-91429287_F:1_P:0_M"; transcript_id "STRG.66862.1+chr6:91428883-91429287_F:1_P:0_M";
chr6	GTF2FASTA	exon	91428883	91429287	1000	+	.	gene_id "STRG.66862.1+chr6:91428883-91429287_F:1_P:0_M"; transcript_id "STRG.66862.1+chr6:91428883-91429287_F:1_P:0_M";
chr5	GTF2FASTA	transcript	118847721	118847780	1000	-	.	gene_id "STRG.62381.1-chr5:118847721-118847780_F:2_P:0_M"; transcript_id "STRG.62381.1-chr5:118847721-118847780_F:2_P:0_M";
chr5	GTF2FASTA	exon	118847721	118847780	1000	-	.	gene_id "STRG.62381.1-chr5:118847721-118847780_F:2_P:0_M"; transcript_id "STRG.62381.1-chr5:118847721-118847780_F:2_P:0_M";
chr7	GTF2FASTA	transcript	89416695	89416733	1000	+	.	gene_id "STRG.71543.1+chr7:89416695-89416733_F:0_P:3_M"; transcript_id "STRG.71543.1+chr7:89416695-89416733_F:0_P:3_M";
chr7	GTF2FASTA	exon	89416695	89416733	1000	+	.	gene_id "STRG.71543.1+chr7:89416695-89416733_F:0_P:3_M"; transcript_id "STRG.71543.1+chr7:89416695-89416733_F:0_P:3_M";
chr9	GTF2FASTA	transcript	115405400	115405552	1000	+	.	gene_id "STRG.69350.1+chr9:115405400-115405552_F:2_P:1_M"; transcript_id "STRG.69350.1+chr9:115405400-115405552_F:2_P:1_M";
chr9	GTF2FASTA	exon	115405400	115405552	1000	+	.	gene_id "STRG.69350.1+chr9:115405400-115405552_F:2_P:1_M"; transcript_id "STRG.69350.1+chr9:115405400-115405552_F:2_P:1_M";
chr9	GTF2FASTA	transcript	115405400	115405552	1000	+	.	gene_id "STRG.69350.1+chr9:115405400-115405552_F:2_P:1_M"; transcript_id "STRG.69350.1+chr9:115405400-115405552_F:2_P:1_M";
chr9	GTF2FASTA	exon	115405400	115405552	1000	+	.	gene_id "STRG.69350.1+chr9:115405400-115405552_F:2_P:1_M"; transcript_id "STRG.69350.1+chr9:115405400-115405552_F:2_P:1_M";
chr10	GTF2FASTA	transcript	9971960	9972022	1000	+	.	gene_id "STRG.391.1+chr10:9971960-9972022_F:2_P:1_M"; transcript_id "STRG.391.1+chr10:9971960-9972022_F:2_P:1_M";
chr10	GTF2FASTA	exon	9971960	9972022	1000	+	.	gene_id "STRG.391.1+chr10:9971960-9972022_F:2_P:1_M"; transcript_id "STRG.391.1+chr10:9971960-9972022_F:2_P:1_M";
chr3	GTF2FASTA	transcript	86996583	86997626	1000	-	.	gene_id "STRG.51180.5-chr3:86996583-86997626_F:1_P:36_M"; transcript_id "STRG.51180.5-chr3:86996583-86997626_F:1_P:36_M";
chr3	GTF2FASTA	exon	86996583	86996601	1000	-	.	gene_id "STRG.51180.5-chr3:86996583-86997626_F:1_P:36_M"; transcript_id "STRG.51180.5-chr3:86996583-86997626_F:1_P:36_M";
chr3	GTF2FASTA	exon	86996690	86996786	1000	-	.	gene_id "STRG.51180.5-chr3:86996583-86997626_F:1_P:36_M"; transcript_id "STRG.51180.5-chr3:86996583-86997626_F:1_P:36_M";
chr3	GTF2FASTA	exon	86997338	86997626	1000	-	.	gene_id "STRG.51180.5-chr3:86996583-86997626_F:1_P:36_M"; transcript_id "STRG.51180.5-chr3:86996583-86997626_F:1_P:36_M";
chrX	GTF2FASTA	transcript	152277804	152277905	1000	+	.	gene_id "STRG.85549.1+chrX:152277804-152277905_F:2_P:146_M"; transcript_id "STRG.85549.1+chrX:152277804-152277905_F:2_P:146_M";
chrX	GTF2FASTA	exon	152277804	152277905	1000	+	.	gene_id "STRG.85549.1+chrX:152277804-152277905_F:2_P:146_M"; transcript_id "STRG.85549.1+chrX:152277804-152277905_F:2_P:146_M";
chr12	GTF2FASTA	transcript	80126400	80126669	1000	-	.	gene_id "STRG.12129.4-chr12:80126400-80126669_F:1_P:7_M"; transcript_id "STRG.12129.4-chr12:80126400-80126669_F:1_P:7_M";
chr12	GTF2FASTA	exon	80126400	80126669	1000	-	.	gene_id "STRG.12129.4-chr12:80126400-80126669_F:1_P:7_M"; transcript_id "STRG.12129.4-chr12:80126400-80126669_F:1_P:7_M";
chr19	GTF2FASTA	transcript	12464024	12464050	1000	+	.	gene_id "STRG.34657.2+chr19:12464024-12464050_F:1_P:16_M"; transcript_id "STRG.34657.2+chr19:12464024-12464050_F:1_P:16_M";
chr19	GTF2FASTA	exon	12464024	12464050	1000	+	.	gene_id "STRG.34657.2+chr19:12464024-12464050_F:1_P:16_M"; transcript_id "STRG.34657.2+chr19:12464024-12464050_F:1_P:16_M";
chr2	GTF2FASTA	transcript	128320884	128321003	1000	-	.	gene_id "STRG.46507.8-chr2:128320884-128321003_F:2_P:31_M"; transcript_id "STRG.46507.8-chr2:128320884-128321003_F:2_P:31_M";
chr2	GTF2FASTA	exon	128320884	128321003	1000	-	.	gene_id "STRG.46507.8-chr2:128320884-128321003_F:2_P:31_M"; transcript_id "STRG.46507.8-chr2:128320884-128321003_F:2_P:31_M";
chr1	GTF2FASTA	transcript	135380298	135380528	1000	+	.	gene_id "STRG.33275.1+chr1:135380298-135380528_F:2_P:14_M"; transcript_id "STRG.33275.1+chr1:135380298-135380528_F:2_P:14_M";
chr1	GTF2FASTA	exon	135380298	135380528	1000	+	.	gene_id "STRG.33275.1+chr1:135380298-135380528_F:2_P:14_M"; transcript_id "STRG.33275.1+chr1:135380298-135380528_F:2_P:14_M";
chr8	GTF2FASTA	transcript	123713639	123713695	1000	-	.	gene_id "STRG.77236.2-chr8:123713639-123713695_F:2_P:36_M"; transcript_id "STRG.77236.2-chr8:123713639-123713695_F:2_P:36_M";
chr8	GTF2FASTA	exon	123713639	123713695	1000	-	.	gene_id "STRG.77236.2-chr8:123713639-123713695_F:2_P:36_M"; transcript_id "STRG.77236.2-chr8:123713639-123713695_F:2_P:36_M";
chrX	GTF2FASTA	transcript	73929994	73930743	1000	-	.	gene_id "STRG.84012.10-chrX:73929994-73930743_F:0_P:6_M"; transcript_id "STRG.84012.10-chrX:73929994-73930743_F:0_P:6_M";
chrX	GTF2FASTA	exon	73929994	73930080	1000	-	.	gene_id "STRG.84012.10-chrX:73929994-73930743_F:0_P:6_M"; transcript_id "STRG.84012.10-chrX:73929994-73930743_F:0_P:6_M";
chrX	GTF2FASTA	exon	73930187	73930262	1000	-	.	gene_id "STRG.84012.10-chrX:73929994-73930743_F:0_P:6_M"; transcript_id "STRG.84012.10-chrX:73929994-73930743_F:0_P:6_M";
chrX	GTF2FASTA	exon	73930408	73930517	1000	-	.	gene_id "STRG.84012.10-chrX:73929994-73930743_F:0_P:6_M"; transcript_id "STRG.84012.10-chrX:73929994-73930743_F:0_P:6_M";
chrX	GTF2FASTA	exon	73930714	73930743	1000	-	.	gene_id "STRG.84012.10-chrX:73929994-73930743_F:0_P:6_M"; transcript_id "STRG.84012.10-chrX:73929994-73930743_F:0_P:6_M";
chr12	GTF2FASTA	transcript	13753138	13753353	1000	-	.	gene_id "STRG.10263.1-chr12:13753138-13753353_F:2_P:0_M"; transcript_id "STRG.10263.1-chr12:13753138-13753353_F:2_P:0_M";
chr12	GTF2FASTA	exon	13753138	13753353	1000	-	.	gene_id "STRG.10263.1-chr12:13753138-13753353_F:2_P:0_M"; transcript_id "STRG.10263.1-chr12:13753138-13753353_F:2_P:0_M";
chr14	GTF2FASTA	transcript	75415213	75415251	1000	+	.	gene_id "STRG.17200.1+chr14:75415213-75415251_F:1_P:0_M"; transcript_id "STRG.17200.1+chr14:75415213-75415251_F:1_P:0_M";
chr14	GTF2FASTA	exon	75415213	75415251	1000	+	.	gene_id "STRG.17200.1+chr14:75415213-75415251_F:1_P:0_M"; transcript_id "STRG.17200.1+chr14:75415213-75415251_F:1_P:0_M";
chr15	GTF2FASTA	transcript	80248724	80248801	1000	-	.	gene_id "STRG.23393.1-chr15:80248724-80248801_F:1_P:146_M"; transcript_id "STRG.23393.1-chr15:80248724-80248801_F:1_P:146_M";
chr15	GTF2FASTA	exon	80248724	80248801	1000	-	.	gene_id "STRG.23393.1-chr15:80248724-80248801_F:1_P:146_M"; transcript_id "STRG.23393.1-chr15:80248724-80248801_F:1_P:146_M";
chr11	GTF2FASTA	transcript	87618948	87618971	1000	+	.	gene_id "STRG.8181.1+chr11:87618948-87618971_F:0_P:19_M"; transcript_id "STRG.8181.1+chr11:87618948-87618971_F:0_P:19_M";
chr11	GTF2FASTA	exon	87618948	87618971	1000	+	.	gene_id "STRG.8181.1+chr11:87618948-87618971_F:0_P:19_M"; transcript_id "STRG.8181.1+chr11:87618948-87618971_F:0_P:19_M";
chr9	GTF2FASTA	transcript	54023575	54023661	1000	+	.	gene_id "STRG.67259.1+chr9:54023575-54023661_F:1_P:3_M"; transcript_id "STRG.67259.1+chr9:54023575-54023661_F:1_P:3_M";
chr9	GTF2FASTA	exon	54023575	54023661	1000	+	.	gene_id "STRG.67259.1+chr9:54023575-54023661_F:1_P:3_M"; transcript_id "STRG.67259.1+chr9:54023575-54023661_F:1_P:3_M";
chr6	GTF2FASTA	transcript	7866472	7866516	1000	+	.	gene_id "STRG.64145.1+chr6:7866472-7866516_F:2_P:9_M"; transcript_id "STRG.64145.1+chr6:7866472-7866516_F:2_P:9_M";
chr6	GTF2FASTA	exon	7866472	7866516	1000	+	.	gene_id "STRG.64145.1+chr6:7866472-7866516_F:2_P:9_M"; transcript_id "STRG.64145.1+chr6:7866472-7866516_F:2_P:9_M";
chr12	GTF2FASTA	transcript	13753138	13753353	1000	-	.	gene_id "STRG.10263.1-chr12:13753138-13753353_F:2_P:0_M"; transcript_id "STRG.10263.1-chr12:13753138-13753353_F:2_P:0_M";
chr12	GTF2FASTA	exon	13753138	13753353	1000	-	.	gene_id "STRG.10263.1-chr12:13753138-13753353_F:2_P:0_M"; transcript_id "STRG.10263.1-chr12:13753138-13753353_F:2_P:0_M";
chr5	GTF2FASTA	transcript	103351666	103351839	1000	+	.	gene_id "STRG.61783.1+chr5:103351666-103351839_F:1_P:3_M"; transcript_id "STRG.61783.1+chr5:103351666-103351839_F:1_P:3_M";
chr5	GTF2FASTA	exon	103351666	103351839	1000	+	.	gene_id "STRG.61783.1+chr5:103351666-103351839_F:1_P:3_M"; transcript_id "STRG.61783.1+chr5:103351666-103351839_F:1_P:3_M";
chr15	GTF2FASTA	transcript	80248724	80248801	1000	-	.	gene_id "STRG.23393.1-chr15:80248724-80248801_F:1_P:146_M"; transcript_id "STRG.23393.1-chr15:80248724-80248801_F:1_P:146_M";
chr15	GTF2FASTA	exon	80248724	80248801	1000	-	.	gene_id "STRG.23393.1-chr15:80248724-80248801_F:1_P:146_M"; transcript_id "STRG.23393.1-chr15:80248724-80248801_F:1_P:146_M";
chr2	GTF2FASTA	transcript	20748806	20748928	1000	-	.	gene_id "STRG.35471.1-chr2:20748806-20748928_F:1_P:10_M"; transcript_id "STRG.35471.1-chr2:20748806-20748928_F:1_P:10_M";
chr2	GTF2FASTA	exon	20748806	20748928	1000	-	.	gene_id "STRG.35471.1-chr2:20748806-20748928_F:1_P:10_M"; transcript_id "STRG.35471.1-chr2:20748806-20748928_F:1_P:10_M";
chr10	GTF2FASTA	transcript	9971960	9972022	1000	+	.	gene_id "STRG.391.1+chr10:9971960-9972022_F:2_P:1_M"; transcript_id "STRG.391.1+chr10:9971960-9972022_F:2_P:1_M";
chr10	GTF2FASTA	exon	9971960	9972022	1000	+	.	gene_id "STRG.391.1+chr10:9971960-9972022_F:2_P:1_M"; transcript_id "STRG.391.1+chr10:9971960-9972022_F:2_P:1_M";
chr8	GTF2FASTA	transcript	116383215	116383292	1000	+	.	gene_id "STRG.76829.1+chr8:116383215-116383292_F:0_P:22_M"; transcript_id "STRG.76829.1+chr8:116383215-116383292_F:0_P:22_M";
chr8	GTF2FASTA	exon	116383215	116383292	1000	+	.	gene_id "STRG.76829.1+chr8:116383215-116383292_F:0_P:22_M"; transcript_id "STRG.76829.1+chr8:116383215-116383292_F:0_P:22_M";
chr17	GTF2FASTA	transcript	22847006	22847104	1000	-	.	gene_id "STRG.28560.5-chr17:22847006-22847104_F:1_P:174_M"; transcript_id "STRG.28560.5-chr17:22847006-22847104_F:1_P:174_M";
chr17	GTF2FASTA	exon	22847006	22847104	1000	-	.	gene_id "STRG.28560.5-chr17:22847006-22847104_F:1_P:174_M"; transcript_id "STRG.28560.5-chr17:22847006-22847104_F:1_P:174_M";
chr6	GTF2FASTA	transcript	128202682	128203113	1000	-	.	gene_id "STRG.67751.1-chr6:128202682-128203113_F:0_P:0_M"; transcript_id "STRG.67751.1-chr6:128202682-128203113_F:0_P:0_M";
chr6	GTF2FASTA	exon	128202682	128203113	1000	-	.	gene_id "STRG.67751.1-chr6:128202682-128203113_F:0_P:0_M"; transcript_id "STRG.67751.1-chr6:128202682-128203113_F:0_P:0_M";
chr2	GTF2FASTA	transcript	27502918	27503007	1000	+	.	gene_id "STRG.43399.4+chr2:27502918-27503007_F:0_P:59_M"; transcript_id "STRG.43399.4+chr2:27502918-27503007_F:0_P:59_M";
chr2	GTF2FASTA	exon	27502918	27503007	1000	+	.	gene_id "STRG.43399.4+chr2:27502918-27503007_F:0_P:59_M"; transcript_id "STRG.43399.4+chr2:27502918-27503007_F:0_P:59_M";
chr11	GTF2FASTA	transcript	87618948	87618971	1000	+	.	gene_id "STRG.8181.1+chr11:87618948-87618971_F:0_P:19_M"; transcript_id "STRG.8181.1+chr11:87618948-87618971_F:0_P:19_M";
chr11	GTF2FASTA	exon	87618948	87618971	1000	+	.	gene_id "STRG.8181.1+chr11:87618948-87618971_F:0_P:19_M"; transcript_id "STRG.8181.1+chr11:87618948-87618971_F:0_P:19_M";
chr3	GTF2FASTA	transcript	121552430	121552516	1000	-	.	gene_id "STRG.52610.1-chr3:121552430-121552516_F:0_P:75_M"; transcript_id "STRG.52610.1-chr3:121552430-121552516_F:0_P:75_M";
chr3	GTF2FASTA	exon	121552430	121552516	1000	-	.	gene_id "STRG.52610.1-chr3:121552430-121552516_F:0_P:75_M"; transcript_id "STRG.52610.1-chr3:121552430-121552516_F:0_P:75_M";
chr1	GTF2FASTA	transcript	128520712	128521158	1000	-	.	gene_id "STRG.40119.1-chr1:128520712-128521158_F:0_P:8_M"; transcript_id "STRG.40119.1-chr1:128520712-128521158_F:0_P:8_M";
chr1	GTF2FASTA	exon	128520712	128521158	1000	-	.	gene_id "STRG.40119.1-chr1:128520712-128521158_F:0_P:8_M"; transcript_id "STRG.40119.1-chr1:128520712-128521158_F:0_P:8_M";
chr6	GTF2FASTA	transcript	128202682	128203113	1000	-	.	gene_id "STRG.67751.1-chr6:128202682-128203113_F:0_P:0_M"; transcript_id "STRG.67751.1-chr6:128202682-128203113_F:0_P:0_M";
chr6	GTF2FASTA	exon	128202682	128203113	1000	-	.	gene_id "STRG.67751.1-chr6:128202682-128203113_F:0_P:0_M"; transcript_id "STRG.67751.1-chr6:128202682-128203113_F:0_P:0_M";
chr11	GTF2FASTA	transcript	99678438	99678836	1000	+	.	gene_id "STRG.8505.1+chr11:99678438-99678836_F:0_P:0_M"; transcript_id "STRG.8505.1+chr11:99678438-99678836_F:0_P:0_M";
chr11	GTF2FASTA	exon	99678438	99678836	1000	+	.	gene_id "STRG.8505.1+chr11:99678438-99678836_F:0_P:0_M"; transcript_id "STRG.8505.1+chr11:99678438-99678836_F:0_P:0_M";
chr1	GTF2FASTA	transcript	15067073	15067390	1000	+	.	gene_id "STRG.36491.1+chr1:15067073-15067390_F:2_P:1_M"; transcript_id "STRG.36491.1+chr1:15067073-15067390_F:2_P:1_M";
chr1	GTF2FASTA	exon	15067073	15067390	1000	+	.	gene_id "STRG.36491.1+chr1:15067073-15067390_F:2_P:1_M"; transcript_id "STRG.36491.1+chr1:15067073-15067390_F:2_P:1_M";
chr6	GTF2FASTA	transcript	128202682	128203113	1000	-	.	gene_id "STRG.67751.1-chr6:128202682-128203113_F:0_P:0_M"; transcript_id "STRG.67751.1-chr6:128202682-128203113_F:0_P:0_M";
chr6	GTF2FASTA	exon	128202682	128203113	1000	-	.	gene_id "STRG.67751.1-chr6:128202682-128203113_F:0_P:0_M"; transcript_id "STRG.67751.1-chr6:128202682-128203113_F:0_P:0_M";
chr2	GTF2FASTA	transcript	166500276	166500557	1000	-	.	gene_id "STRG.48061.1-chr2:166500276-166500557_F:2_P:8_M"; transcript_id "STRG.48061.1-chr2:166500276-166500557_F:2_P:8_M";
chr2	GTF2FASTA	exon	166500276	166500557	1000	-	.	gene_id "STRG.48061.1-chr2:166500276-166500557_F:2_P:8_M"; transcript_id "STRG.48061.1-chr2:166500276-166500557_F:2_P:8_M";
chr6	GTF2FASTA	transcript	128202682	128203113	1000	-	.	gene_id "STRG.67751.1-chr6:128202682-128203113_F:0_P:0_M"; transcript_id "STRG.67751.1-chr6:128202682-128203113_F:0_P:0_M";
chr6	GTF2FASTA	exon	128202682	128203113	1000	-	.	gene_id "STRG.67751.1-chr6:128202682-128203113_F:0_P:0_M"; transcript_id "STRG.67751.1-chr6:128202682-128203113_F:0_P:0_M";
chr1	GTF2FASTA	transcript	15067073	15067390	1000	+	.	gene_id "STRG.36491.1+chr1:15067073-15067390_F:2_P:1_M"; transcript_id "STRG.36491.1+chr1:15067073-15067390_F:2_P:1_M";
chr1	GTF2FASTA	exon	15067073	15067390	1000	+	.	gene_id "STRG.36491.1+chr1:15067073-15067390_F:2_P:1_M"; transcript_id "STRG.36491.1+chr1:15067073-15067390_F:2_P:1_M";
chr11	GTF2FASTA	transcript	3951857	3952249	1000	+	.	gene_id "STRG.5188.1+chr11:3951857-3952249_F:2_P:2_M"; transcript_id "STRG.5188.1+chr11:3951857-3952249_F:2_P:2_M";
chr11	GTF2FASTA	exon	3951857	3952249	1000	+	.	gene_id "STRG.5188.1+chr11:3951857-3952249_F:2_P:2_M"; transcript_id "STRG.5188.1+chr11:3951857-3952249_F:2_P:2_M";
chr9	GTF2FASTA	transcript	115405400	115405552	1000	+	.	gene_id "STRG.69350.1+chr9:115405400-115405552_F:2_P:1_M"; transcript_id "STRG.69350.1+chr9:115405400-115405552_F:2_P:1_M";
chr9	GTF2FASTA	exon	115405400	115405552	1000	+	.	gene_id "STRG.69350.1+chr9:115405400-115405552_F:2_P:1_M"; transcript_id "STRG.69350.1+chr9:115405400-115405552_F:2_P:1_M";
chr2	GTF2FASTA	transcript	149356935	149357138	1000	+	.	gene_id "STRG.47303.1+chr2:149356935-149357138_F:0_P:0_M"; transcript_id "STRG.47303.1+chr2:149356935-149357138_F:0_P:0_M";
chr2	GTF2FASTA	exon	149356935	149357138	1000	+	.	gene_id "STRG.47303.1+chr2:149356935-149357138_F:0_P:0_M"; transcript_id "STRG.47303.1+chr2:149356935-149357138_F:0_P:0_M";
chr9	GTF2FASTA	transcript	44374744	44375091	1000	-	.	gene_id "STRG.79176.1-chr9:44374744-44375091_F:0_P:1_M"; transcript_id "STRG.79176.1-chr9:44374744-44375091_F:0_P:1_M";
chr9	GTF2FASTA	exon	44374744	44375091	1000	-	.	gene_id "STRG.79176.1-chr9:44374744-44375091_F:0_P:1_M"; transcript_id "STRG.79176.1-chr9:44374744-44375091_F:0_P:1_M";
chr6	GTF2FASTA	transcript	91428883	91429287	1000	+	.	gene_id "STRG.66862.1+chr6:91428883-91429287_F:1_P:0_M"; transcript_id "STRG.66862.1+chr6:91428883-91429287_F:1_P:0_M";
chr6	GTF2FASTA	exon	91428883	91429287	1000	+	.	gene_id "STRG.66862.1+chr6:91428883-91429287_F:1_P:0_M"; transcript_id "STRG.66862.1+chr6:91428883-91429287_F:1_P:0_M";
chr6	GTF2FASTA	transcript	128202682	128203113	1000	-	.	gene_id "STRG.67751.1-chr6:128202682-128203113_F:0_P:0_M"; transcript_id "STRG.67751.1-chr6:128202682-128203113_F:0_P:0_M";
chr6	GTF2FASTA	exon	128202682	128203113	1000	-	.	gene_id "STRG.67751.1-chr6:128202682-128203113_F:0_P:0_M"; transcript_id "STRG.67751.1-chr6:128202682-128203113_F:0_P:0_M";
chr6	GTF2FASTA	transcript	91428883	91429287	1000	+	.	gene_id "STRG.66862.1+chr6:91428883-91429287_F:1_P:0_M"; transcript_id "STRG.66862.1+chr6:91428883-91429287_F:1_P:0_M";
chr6	GTF2FASTA	exon	91428883	91429287	1000	+	.	gene_id "STRG.66862.1+chr6:91428883-91429287_F:1_P:0_M"; transcript_id "STRG.66862.1+chr6:91428883-91429287_F:1_P:0_M";
chr18	GTF2FASTA	transcript	36679609	36681722	1000	+	.	gene_id "STRG.27387.2+chr18:36679609-36681722_F:1_P:3_M"; transcript_id "STRG.27387.2+chr18:36679609-36681722_F:1_P:3_M";
chr18	GTF2FASTA	exon	36679609	36679623	1000	+	.	gene_id "STRG.27387.2+chr18:36679609-36681722_F:1_P:3_M"; transcript_id "STRG.27387.2+chr18:36679609-36681722_F:1_P:3_M";
chr18	GTF2FASTA	exon	36680516	36680614	1000	+	.	gene_id "STRG.27387.2+chr18:36679609-36681722_F:1_P:3_M"; transcript_id "STRG.27387.2+chr18:36679609-36681722_F:1_P:3_M";
chr18	GTF2FASTA	exon	36681528	36681722	1000	+	.	gene_id "STRG.27387.2+chr18:36679609-36681722_F:1_P:3_M"; transcript_id "STRG.27387.2+chr18:36679609-36681722_F:1_P:3_M";
chr6	GTF2FASTA	transcript	91428883	91429287	1000	+	.	gene_id "STRG.66862.1+chr6:91428883-91429287_F:1_P:0_M"; transcript_id "STRG.66862.1+chr6:91428883-91429287_F:1_P:0_M";
chr6	GTF2FASTA	exon	91428883	91429287	1000	+	.	gene_id "STRG.66862.1+chr6:91428883-91429287_F:1_P:0_M"; transcript_id "STRG.66862.1+chr6:91428883-91429287_F:1_P:0_M";
chr9	GTF2FASTA	transcript	44374744	44375091	1000	-	.	gene_id "STRG.79176.1-chr9:44374744-44375091_F:0_P:1_M"; transcript_id "STRG.79176.1-chr9:44374744-44375091_F:0_P:1_M";
chr9	GTF2FASTA	exon	44374744	44375091	1000	-	.	gene_id "STRG.79176.1-chr9:44374744-44375091_F:0_P:1_M"; transcript_id "STRG.79176.1-chr9:44374744-44375091_F:0_P:1_M";
chr11	GTF2FASTA	transcript	3951857	3952249	1000	+	.	gene_id "STRG.5188.1+chr11:3951857-3952249_F:2_P:2_M"; transcript_id "STRG.5188.1+chr11:3951857-3952249_F:2_P:2_M";
chr11	GTF2FASTA	exon	3951857	3952249	1000	+	.	gene_id "STRG.5188.1+chr11:3951857-3952249_F:2_P:2_M"; transcript_id "STRG.5188.1+chr11:3951857-3952249_F:2_P:2_M";
chr11	GTF2FASTA	transcript	117871476	117873399	1000	-	.	gene_id "STRG.9616.2-chr11:117871476-117873399_F:0_P:0_M"; transcript_id "STRG.9616.2-chr11:117871476-117873399_F:0_P:0_M";
chr11	GTF2FASTA	exon	117871476	117871687	1000	-	.	gene_id "STRG.9616.2-chr11:117871476-117873399_F:0_P:0_M"; transcript_id "STRG.9616.2-chr11:117871476-117873399_F:0_P:0_M";
chr11	GTF2FASTA	exon	117873171	117873399	1000	-	.	gene_id "STRG.9616.2-chr11:117871476-117873399_F:0_P:0_M"; transcript_id "STRG.9616.2-chr11:117871476-117873399_F:0_P:0_M";
chr6	GTF2FASTA	transcript	91428883	91429287	1000	+	.	gene_id "STRG.66862.1+chr6:91428883-91429287_F:1_P:0_M"; transcript_id "STRG.66862.1+chr6:91428883-91429287_F:1_P:0_M";
chr6	GTF2FASTA	exon	91428883	91429287	1000	+	.	gene_id "STRG.66862.1+chr6:91428883-91429287_F:1_P:0_M"; transcript_id "STRG.66862.1+chr6:91428883-91429287_F:1_P:0_M";
chr11	GTF2FASTA	transcript	3951857	3952249	1000	+	.	gene_id "STRG.5188.1+chr11:3951857-3952249_F:2_P:2_M"; transcript_id "STRG.5188.1+chr11:3951857-3952249_F:2_P:2_M";
chr11	GTF2FASTA	exon	3951857	3952249	1000	+	.	gene_id "STRG.5188.1+chr11:3951857-3952249_F:2_P:2_M"; transcript_id "STRG.5188.1+chr11:3951857-3952249_F:2_P:2_M";
chrY	GTF2FASTA	transcript	31672819	31673250	1000	+	.	gene_id "STRG.86001.1+chrY:31672819-31673250_F:1_P:9_M"; transcript_id "STRG.86001.1+chrY:31672819-31673250_F:1_P:9_M";
chrY	GTF2FASTA	exon	31672819	31673250	1000	+	.	gene_id "STRG.86001.1+chrY:31672819-31673250_F:1_P:9_M"; transcript_id "STRG.86001.1+chrY:31672819-31673250_F:1_P:9_M";
chr6	GTF2FASTA	transcript	91428883	91429287	1000	+	.	gene_id "STRG.66862.1+chr6:91428883-91429287_F:1_P:0_M"; transcript_id "STRG.66862.1+chr6:91428883-91429287_F:1_P:0_M";
chr6	GTF2FASTA	exon	91428883	91429287	1000	+	.	gene_id "STRG.66862.1+chr6:91428883-91429287_F:1_P:0_M"; transcript_id "STRG.66862.1+chr6:91428883-91429287_F:1_P:0_M";
chr6	GTF2FASTA	transcript	91428883	91429287	1000	+	.	gene_id "STRG.66862.1+chr6:91428883-91429287_F:1_P:0_M"; transcript_id "STRG.66862.1+chr6:91428883-91429287_F:1_P:0_M";
chr6	GTF2FASTA	exon	91428883	91429287	1000	+	.	gene_id "STRG.66862.1+chr6:91428883-91429287_F:1_P:0_M"; transcript_id "STRG.66862.1+chr6:91428883-91429287_F:1_P:0_M";
chr11	GTF2FASTA	transcript	117871476	117873399	1000	-	.	gene_id "STRG.9616.2-chr11:117871476-117873399_F:0_P:0_M"; transcript_id "STRG.9616.2-chr11:117871476-117873399_F:0_P:0_M";
chr11	GTF2FASTA	exon	117871476	117871687	1000	-	.	gene_id "STRG.9616.2-chr11:117871476-117873399_F:0_P:0_M"; transcript_id "STRG.9616.2-chr11:117871476-117873399_F:0_P:0_M";
chr11	GTF2FASTA	exon	117873171	117873399	1000	-	.	gene_id "STRG.9616.2-chr11:117871476-117873399_F:0_P:0_M"; transcript_id "STRG.9616.2-chr11:117871476-117873399_F:0_P:0_M";
chr16	GTF2FASTA	transcript	36184260	36257369	1000	+	.	gene_id "STRG.26066.2+chr16:36184260-36257369_F:0_P:1_M"; transcript_id "STRG.26066.2+chr16:36184260-36257369_F:0_P:1_M";
chr16	GTF2FASTA	exon	36184260	36184325	1000	+	.	gene_id "STRG.26066.2+chr16:36184260-36257369_F:0_P:1_M"; transcript_id "STRG.26066.2+chr16:36184260-36257369_F:0_P:1_M";
chr16	GTF2FASTA	exon	36186364	36186465	1000	+	.	gene_id "STRG.26066.2+chr16:36184260-36257369_F:0_P:1_M"; transcript_id "STRG.26066.2+chr16:36184260-36257369_F:0_P:1_M";
chr16	GTF2FASTA	exon	36257247	36257369	1000	+	.	gene_id "STRG.26066.2+chr16:36184260-36257369_F:0_P:1_M"; transcript_id "STRG.26066.2+chr16:36184260-36257369_F:0_P:1_M";
chr6	GTF2FASTA	transcript	91428883	91429287	1000	+	.	gene_id "STRG.66862.1+chr6:91428883-91429287_F:1_P:0_M"; transcript_id "STRG.66862.1+chr6:91428883-91429287_F:1_P:0_M";
chr6	GTF2FASTA	exon	91428883	91429287	1000	+	.	gene_id "STRG.66862.1+chr6:91428883-91429287_F:1_P:0_M"; transcript_id "STRG.66862.1+chr6:91428883-91429287_F:1_P:0_M";
chr9	GTF2FASTA	transcript	119162955	119163380	1000	+	.	gene_id "STRG.82170.5+chr9:119162955-119163380_F:0_P:3_M"; transcript_id "STRG.82170.5+chr9:119162955-119163380_F:0_P:3_M";
chr9	GTF2FASTA	exon	119162955	119163380	1000	+	.	gene_id "STRG.82170.5+chr9:119162955-119163380_F:0_P:3_M"; transcript_id "STRG.82170.5+chr9:119162955-119163380_F:0_P:3_M";
chr11	GTF2FASTA	transcript	33173102	33173365	1000	+	.	gene_id "STRG.5969.1+chr11:33173102-33173365_F:2_P:7_M"; transcript_id "STRG.5969.1+chr11:33173102-33173365_F:2_P:7_M";
chr11	GTF2FASTA	exon	33173102	33173365	1000	+	.	gene_id "STRG.5969.1+chr11:33173102-33173365_F:2_P:7_M"; transcript_id "STRG.5969.1+chr11:33173102-33173365_F:2_P:7_M";
chr16	GTF2FASTA	transcript	37883080	37883481	1000	+	.	gene_id "STRG.26141.1+chr16:37883080-37883481_F:0_P:74_M"; transcript_id "STRG.26141.1+chr16:37883080-37883481_F:0_P:74_M";
chr16	GTF2FASTA	exon	37883080	37883481	1000	+	.	gene_id "STRG.26141.1+chr16:37883080-37883481_F:0_P:74_M"; transcript_id "STRG.26141.1+chr16:37883080-37883481_F:0_P:74_M";
chrY	GTF2FASTA	transcript	31672819	31673250	1000	+	.	gene_id "STRG.86001.1+chrY:31672819-31673250_F:1_P:9_M"; transcript_id "STRG.86001.1+chrY:31672819-31673250_F:1_P:9_M";
chrY	GTF2FASTA	exon	31672819	31673250	1000	+	.	gene_id "STRG.86001.1+chrY:31672819-31673250_F:1_P:9_M"; transcript_id "STRG.86001.1+chrY:31672819-31673250_F:1_P:9_M";
chr7	GTF2FASTA	transcript	42021229	42021480	1000	+	.	gene_id "STRG.70201.1+chr7:42021229-42021480_F:1_P:0_M"; transcript_id "STRG.70201.1+chr7:42021229-42021480_F:1_P:0_M";
chr7	GTF2FASTA	exon	42021229	42021480	1000	+	.	gene_id "STRG.70201.1+chr7:42021229-42021480_F:1_P:0_M"; transcript_id "STRG.70201.1+chr7:42021229-42021480_F:1_P:0_M";
chr3	GTF2FASTA	transcript	57362970	57363260	1000	+	.	gene_id "STRG.50220.1+chr3:57362970-57363260_F:0_P:3_M"; transcript_id "STRG.50220.1+chr3:57362970-57363260_F:0_P:3_M";
chr3	GTF2FASTA	exon	57362970	57363260	1000	+	.	gene_id "STRG.50220.1+chr3:57362970-57363260_F:0_P:3_M"; transcript_id "STRG.50220.1+chr3:57362970-57363260_F:0_P:3_M";
chr6	GTF2FASTA	transcript	91428883	91429287	1000	+	.	gene_id "STRG.66862.1+chr6:91428883-91429287_F:1_P:0_M"; transcript_id "STRG.66862.1+chr6:91428883-91429287_F:1_P:0_M";
chr6	GTF2FASTA	exon	91428883	91429287	1000	+	.	gene_id "STRG.66862.1+chr6:91428883-91429287_F:1_P:0_M"; transcript_id "STRG.66862.1+chr6:91428883-91429287_F:1_P:0_M";
chr11	GTF2FASTA	transcript	3951857	3952249	1000	+	.	gene_id "STRG.5188.1+chr11:3951857-3952249_F:2_P:2_M"; transcript_id "STRG.5188.1+chr11:3951857-3952249_F:2_P:2_M";
chr11	GTF2FASTA	exon	3951857	3952249	1000	+	.	gene_id "STRG.5188.1+chr11:3951857-3952249_F:2_P:2_M"; transcript_id "STRG.5188.1+chr11:3951857-3952249_F:2_P:2_M";
chr11	GTF2FASTA	transcript	3951857	3952249	1000	+	.	gene_id "STRG.5188.1+chr11:3951857-3952249_F:2_P:2_M"; transcript_id "STRG.5188.1+chr11:3951857-3952249_F:2_P:2_M";
chr11	GTF2FASTA	exon	3951857	3952249	1000	+	.	gene_id "STRG.5188.1+chr11:3951857-3952249_F:2_P:2_M"; transcript_id "STRG.5188.1+chr11:3951857-3952249_F:2_P:2_M";
chr17	GTF2FASTA	transcript	27559569	27562488	1000	+	.	gene_id "STRG.28904.1+chr17:27559569-27562488_F:0_P:2_M"; transcript_id "STRG.28904.1+chr17:27559569-27562488_F:0_P:2_M";
chr17	GTF2FASTA	exon	27559569	27559670	1000	+	.	gene_id "STRG.28904.1+chr17:27559569-27562488_F:0_P:2_M"; transcript_id "STRG.28904.1+chr17:27559569-27562488_F:0_P:2_M";
chr17	GTF2FASTA	exon	27560928	27561011	1000	+	.	gene_id "STRG.28904.1+chr17:27559569-27562488_F:0_P:2_M"; transcript_id "STRG.28904.1+chr17:27559569-27562488_F:0_P:2_M";
chr17	GTF2FASTA	exon	27561461	27561511	1000	+	.	gene_id "STRG.28904.1+chr17:27559569-27562488_F:0_P:2_M"; transcript_id "STRG.28904.1+chr17:27559569-27562488_F:0_P:2_M";
chr17	GTF2FASTA	exon	27562441	27562488	1000	+	.	gene_id "STRG.28904.1+chr17:27559569-27562488_F:0_P:2_M"; transcript_id "STRG.28904.1+chr17:27559569-27562488_F:0_P:2_M";
chr1	GTF2FASTA	transcript	15067073	15067390	1000	+	.	gene_id "STRG.36491.1+chr1:15067073-15067390_F:2_P:1_M"; transcript_id "STRG.36491.1+chr1:15067073-15067390_F:2_P:1_M";
chr1	GTF2FASTA	exon	15067073	15067390	1000	+	.	gene_id "STRG.36491.1+chr1:15067073-15067390_F:2_P:1_M"; transcript_id "STRG.36491.1+chr1:15067073-15067390_F:2_P:1_M";
chr14	GTF2FASTA	transcript	61559155	61559460	1000	+	.	gene_id "STRG.19541.2+chr14:61559155-61559460_F:0_P:13_M"; transcript_id "STRG.19541.2+chr14:61559155-61559460_F:0_P:13_M";
chr14	GTF2FASTA	exon	61559155	61559460	1000	+	.	gene_id "STRG.19541.2+chr14:61559155-61559460_F:0_P:13_M"; transcript_id "STRG.19541.2+chr14:61559155-61559460_F:0_P:13_M";
chr12	GTF2FASTA	transcript	13753138	13753353	1000	-	.	gene_id "STRG.10263.1-chr12:13753138-13753353_F:2_P:0_M"; transcript_id "STRG.10263.1-chr12:13753138-13753353_F:2_P:0_M";
chr12	GTF2FASTA	exon	13753138	13753353	1000	-	.	gene_id "STRG.10263.1-chr12:13753138-13753353_F:2_P:0_M"; transcript_id "STRG.10263.1-chr12:13753138-13753353_F:2_P:0_M";
chr1	GTF2FASTA	transcript	15067073	15067390	1000	+	.	gene_id "STRG.36491.1+chr1:15067073-15067390_F:2_P:1_M"; transcript_id "STRG.36491.1+chr1:15067073-15067390_F:2_P:1_M";
chr1	GTF2FASTA	exon	15067073	15067390	1000	+	.	gene_id "STRG.36491.1+chr1:15067073-15067390_F:2_P:1_M"; transcript_id "STRG.36491.1+chr1:15067073-15067390_F:2_P:1_M";
chr11	GTF2FASTA	transcript	117871476	117873399	1000	-	.	gene_id "STRG.9616.2-chr11:117871476-117873399_F:0_P:0_M"; transcript_id "STRG.9616.2-chr11:117871476-117873399_F:0_P:0_M";
chr11	GTF2FASTA	exon	117871476	117871687	1000	-	.	gene_id "STRG.9616.2-chr11:117871476-117873399_F:0_P:0_M"; transcript_id "STRG.9616.2-chr11:117871476-117873399_F:0_P:0_M";
chr11	GTF2FASTA	exon	117873171	117873399	1000	-	.	gene_id "STRG.9616.2-chr11:117871476-117873399_F:0_P:0_M"; transcript_id "STRG.9616.2-chr11:117871476-117873399_F:0_P:0_M";
chr11	GTF2FASTA	transcript	3951857	3952249	1000	+	.	gene_id "STRG.5188.1+chr11:3951857-3952249_F:2_P:2_M"; transcript_id "STRG.5188.1+chr11:3951857-3952249_F:2_P:2_M";
chr11	GTF2FASTA	exon	3951857	3952249	1000	+	.	gene_id "STRG.5188.1+chr11:3951857-3952249_F:2_P:2_M"; transcript_id "STRG.5188.1+chr11:3951857-3952249_F:2_P:2_M";
chr9	GTF2FASTA	transcript	119162955	119163380	1000	+	.	gene_id "STRG.82170.5+chr9:119162955-119163380_F:0_P:3_M"; transcript_id "STRG.82170.5+chr9:119162955-119163380_F:0_P:3_M";
chr9	GTF2FASTA	exon	119162955	119163380	1000	+	.	gene_id "STRG.82170.5+chr9:119162955-119163380_F:0_P:3_M"; transcript_id "STRG.82170.5+chr9:119162955-119163380_F:0_P:3_M";
chr6	GTF2FASTA	transcript	128202682	128203113	1000	-	.	gene_id "STRG.67751.1-chr6:128202682-128203113_F:0_P:0_M"; transcript_id "STRG.67751.1-chr6:128202682-128203113_F:0_P:0_M";
chr6	GTF2FASTA	exon	128202682	128203113	1000	-	.	gene_id "STRG.67751.1-chr6:128202682-128203113_F:0_P:0_M"; transcript_id "STRG.67751.1-chr6:128202682-128203113_F:0_P:0_M";
chr14	GTF2FASTA	transcript	93195372	93195575	1000	-	.	gene_id "STRG.20455.1-chr14:93195372-93195575_F:2_P:0_M"; transcript_id "STRG.20455.1-chr14:93195372-93195575_F:2_P:0_M";
chr14	GTF2FASTA	exon	93195372	93195575	1000	-	.	gene_id "STRG.20455.1-chr14:93195372-93195575_F:2_P:0_M"; transcript_id "STRG.20455.1-chr14:93195372-93195575_F:2_P:0_M";
chr14	GTF2FASTA	transcript	93195372	93195575	1000	-	.	gene_id "STRG.20455.1-chr14:93195372-93195575_F:2_P:0_M"; transcript_id "STRG.20455.1-chr14:93195372-93195575_F:2_P:0_M";
chr14	GTF2FASTA	exon	93195372	93195575	1000	-	.	gene_id "STRG.20455.1-chr14:93195372-93195575_F:2_P:0_M"; transcript_id "STRG.20455.1-chr14:93195372-93195575_F:2_P:0_M";
chr6	GTF2FASTA	transcript	128202682	128203113	1000	-	.	gene_id "STRG.67751.1-chr6:128202682-128203113_F:0_P:0_M"; transcript_id "STRG.67751.1-chr6:128202682-128203113_F:0_P:0_M";
chr6	GTF2FASTA	exon	128202682	128203113	1000	-	.	gene_id "STRG.67751.1-chr6:128202682-128203113_F:0_P:0_M"; transcript_id "STRG.67751.1-chr6:128202682-128203113_F:0_P:0_M";
chr6	GTF2FASTA	transcript	128202682	128203113	1000	-	.	gene_id "STRG.67751.1-chr6:128202682-128203113_F:0_P:0_M"; transcript_id "STRG.67751.1-chr6:128202682-128203113_F:0_P:0_M";
chr6	GTF2FASTA	exon	128202682	128203113	1000	-	.	gene_id "STRG.67751.1-chr6:128202682-128203113_F:0_P:0_M"; transcript_id "STRG.67751.1-chr6:128202682-128203113_F:0_P:0_M";
chr14	GTF2FASTA	transcript	93195372	93195575	1000	-	.	gene_id "STRG.20455.1-chr14:93195372-93195575_F:2_P:0_M"; transcript_id "STRG.20455.1-chr14:93195372-93195575_F:2_P:0_M";
chr14	GTF2FASTA	exon	93195372	93195575	1000	-	.	gene_id "STRG.20455.1-chr14:93195372-93195575_F:2_P:0_M"; transcript_id "STRG.20455.1-chr14:93195372-93195575_F:2_P:0_M";
chr6	GTF2FASTA	transcript	128202682	128203113	1000	-	.	gene_id "STRG.67751.1-chr6:128202682-128203113_F:0_P:0_M"; transcript_id "STRG.67751.1-chr6:128202682-128203113_F:0_P:0_M";
chr6	GTF2FASTA	exon	128202682	128203113	1000	-	.	gene_id "STRG.67751.1-chr6:128202682-128203113_F:0_P:0_M"; transcript_id "STRG.67751.1-chr6:128202682-128203113_F:0_P:0_M";
chr14	GTF2FASTA	transcript	93195372	93195575	1000	-	.	gene_id "STRG.20455.1-chr14:93195372-93195575_F:2_P:0_M"; transcript_id "STRG.20455.1-chr14:93195372-93195575_F:2_P:0_M";
chr14	GTF2FASTA	exon	93195372	93195575	1000	-	.	gene_id "STRG.20455.1-chr14:93195372-93195575_F:2_P:0_M"; transcript_id "STRG.20455.1-chr14:93195372-93195575_F:2_P:0_M";
chr3	GTF2FASTA	transcript	57362970	57363260	1000	+	.	gene_id "STRG.50220.1+chr3:57362970-57363260_F:0_P:3_M"; transcript_id "STRG.50220.1+chr3:57362970-57363260_F:0_P:3_M";
chr3	GTF2FASTA	exon	57362970	57363260	1000	+	.	gene_id "STRG.50220.1+chr3:57362970-57363260_F:0_P:3_M"; transcript_id "STRG.50220.1+chr3:57362970-57363260_F:0_P:3_M";
chr6	GTF2FASTA	transcript	91428883	91429287	1000	+	.	gene_id "STRG.66862.1+chr6:91428883-91429287_F:1_P:0_M"; transcript_id "STRG.66862.1+chr6:91428883-91429287_F:1_P:0_M";
chr6	GTF2FASTA	exon	91428883	91429287	1000	+	.	gene_id "STRG.66862.1+chr6:91428883-91429287_F:1_P:0_M"; transcript_id "STRG.66862.1+chr6:91428883-91429287_F:1_P:0_M";
chr8	GTF2FASTA	transcript	106573021	106573350	1000	-	.	gene_id "STRG.76686.1-chr8:106573021-106573350_F:0_P:1_M"; transcript_id "STRG.76686.1-chr8:106573021-106573350_F:0_P:1_M";
chr8	GTF2FASTA	exon	106573021	106573350	1000	-	.	gene_id "STRG.76686.1-chr8:106573021-106573350_F:0_P:1_M"; transcript_id "STRG.76686.1-chr8:106573021-106573350_F:0_P:1_M";
chr11	GTF2FASTA	transcript	3951857	3952249	1000	+	.	gene_id "STRG.5188.1+chr11:3951857-3952249_F:2_P:2_M"; transcript_id "STRG.5188.1+chr11:3951857-3952249_F:2_P:2_M";
chr11	GTF2FASTA	exon	3951857	3952249	1000	+	.	gene_id "STRG.5188.1+chr11:3951857-3952249_F:2_P:2_M"; transcript_id "STRG.5188.1+chr11:3951857-3952249_F:2_P:2_M";
chr9	GTF2FASTA	transcript	119162955	119163380	1000	+	.	gene_id "STRG.82170.5+chr9:119162955-119163380_F:0_P:3_M"; transcript_id "STRG.82170.5+chr9:119162955-119163380_F:0_P:3_M";
chr9	GTF2FASTA	exon	119162955	119163380	1000	+	.	gene_id "STRG.82170.5+chr9:119162955-119163380_F:0_P:3_M"; transcript_id "STRG.82170.5+chr9:119162955-119163380_F:0_P:3_M";
chr12	GTF2FASTA	transcript	31018673	31018906	1000	+	.	gene_id "STRG.10798.1+chr12:31018673-31018906_F:2_P:0_M"; transcript_id "STRG.10798.1+chr12:31018673-31018906_F:2_P:0_M";
chr12	GTF2FASTA	exon	31018673	31018906	1000	+	.	gene_id "STRG.10798.1+chr12:31018673-31018906_F:2_P:0_M"; transcript_id "STRG.10798.1+chr12:31018673-31018906_F:2_P:0_M";
chrX	GTF2FASTA	transcript	20620098	20642808	1000	+	.	gene_id "STRG.83093.4+chrX:20620098-20642808_F:1_P:4_M"; transcript_id "STRG.83093.4+chrX:20620098-20642808_F:1_P:4_M";
chrX	GTF2FASTA	exon	20620098	20620114	1000	+	.	gene_id "STRG.83093.4+chrX:20620098-20642808_F:1_P:4_M"; transcript_id "STRG.83093.4+chrX:20620098-20642808_F:1_P:4_M";
chrX	GTF2FASTA	exon	20635731	20635914	1000	+	.	gene_id "STRG.83093.4+chrX:20620098-20642808_F:1_P:4_M"; transcript_id "STRG.83093.4+chrX:20620098-20642808_F:1_P:4_M";
chrX	GTF2FASTA	exon	20639433	20639502	1000	+	.	gene_id "STRG.83093.4+chrX:20620098-20642808_F:1_P:4_M"; transcript_id "STRG.83093.4+chrX:20620098-20642808_F:1_P:4_M";
chrX	GTF2FASTA	exon	20642744	20642808	1000	+	.	gene_id "STRG.83093.4+chrX:20620098-20642808_F:1_P:4_M"; transcript_id "STRG.83093.4+chrX:20620098-20642808_F:1_P:4_M";
chr6	GTF2FASTA	transcript	140420171	140420437	1000	+	.	gene_id "STRG.68186.1+chr6:140420171-140420437_F:2_P:0_M"; transcript_id "STRG.68186.1+chr6:140420171-140420437_F:2_P:0_M";
chr6	GTF2FASTA	exon	140420171	140420437	1000	+	.	gene_id "STRG.68186.1+chr6:140420171-140420437_F:2_P:0_M"; transcript_id "STRG.68186.1+chr6:140420171-140420437_F:2_P:0_M";
chr2	GTF2FASTA	transcript	136885503	136885679	1000	-	.	gene_id "STRG.47042.1-chr2:136885503-136885679_F:1_P:46_M"; transcript_id "STRG.47042.1-chr2:136885503-136885679_F:1_P:46_M";
chr2	GTF2FASTA	exon	136885503	136885679	1000	-	.	gene_id "STRG.47042.1-chr2:136885503-136885679_F:1_P:46_M"; transcript_id "STRG.47042.1-chr2:136885503-136885679_F:1_P:46_M";
chr17	GTF2FASTA	transcript	27559569	27562488	1000	+	.	gene_id "STRG.28904.1+chr17:27559569-27562488_F:0_P:2_M"; transcript_id "STRG.28904.1+chr17:27559569-27562488_F:0_P:2_M";
chr17	GTF2FASTA	exon	27559569	27559670	1000	+	.	gene_id "STRG.28904.1+chr17:27559569-27562488_F:0_P:2_M"; transcript_id "STRG.28904.1+chr17:27559569-27562488_F:0_P:2_M";
chr17	GTF2FASTA	exon	27560928	27561011	1000	+	.	gene_id "STRG.28904.1+chr17:27559569-27562488_F:0_P:2_M"; transcript_id "STRG.28904.1+chr17:27559569-27562488_F:0_P:2_M";
chr17	GTF2FASTA	exon	27561461	27561511	1000	+	.	gene_id "STRG.28904.1+chr17:27559569-27562488_F:0_P:2_M"; transcript_id "STRG.28904.1+chr17:27559569-27562488_F:0_P:2_M";
chr17	GTF2FASTA	exon	27562441	27562488	1000	+	.	gene_id "STRG.28904.1+chr17:27559569-27562488_F:0_P:2_M"; transcript_id "STRG.28904.1+chr17:27559569-27562488_F:0_P:2_M";
chr9	GTF2FASTA	transcript	71483776	71485905	1000	-	.	gene_id "STRG.80331.1-chr9:71483776-71485905_F:0_P:0_M"; transcript_id "STRG.80331.1-chr9:71483776-71485905_F:0_P:0_M";
[truncated: 1,039 more rows]

## Sheet: Human GTF
chr7	GTF2FASTA	transcript	108205456	108210013	1000	-	.	gene_id "MSTRG.14814.2-chr7:108205456-108210013_F:1_P:1_M"; transcript_id "MSTRG.14814.2-chr7:108205456-108210013_F:1_P:1_M";
chr7	GTF2FASTA	exon	108205456	108205549	1000	-	.	gene_id "MSTRG.14814.2-chr7:108205456-108210013_F:1_P:1_M"; transcript_id "MSTRG.14814.2-chr7:108205456-108210013_F:1_P:1_M";
chr7	GTF2FASTA	exon	108209934	108210013	1000	-	.	gene_id "MSTRG.14814.2-chr7:108205456-108210013_F:1_P:1_M"; transcript_id "MSTRG.14814.2-chr7:108205456-108210013_F:1_P:1_M";
chr10	GTF2FASTA	transcript	27443696	27443764	1000	+	.	gene_id "MSTRG.1867.1+chr10:27443696-27443764_F:2_P:3_M"; transcript_id "MSTRG.1867.1+chr10:27443696-27443764_F:2_P:3_M";
chr10	GTF2FASTA	exon	27443696	27443764	1000	+	.	gene_id "MSTRG.1867.1+chr10:27443696-27443764_F:2_P:3_M"; transcript_id "MSTRG.1867.1+chr10:27443696-27443764_F:2_P:3_M";
chr8	GTF2FASTA	transcript	107670215	107691458	1000	+	.	gene_id "MSTRG.15503.4+chr8:107670215-107691458_F:2_P:2_M"; transcript_id "MSTRG.15503.4+chr8:107670215-107691458_F:2_P:2_M";
chr8	GTF2FASTA	exon	107670215	107670313	1000	+	.	gene_id "MSTRG.15503.4+chr8:107670215-107691458_F:2_P:2_M"; transcript_id "MSTRG.15503.4+chr8:107670215-107691458_F:2_P:2_M";
chr8	GTF2FASTA	exon	107691438	107691458	1000	+	.	gene_id "MSTRG.15503.4+chr8:107670215-107691458_F:2_P:2_M"; transcript_id "MSTRG.15503.4+chr8:107670215-107691458_F:2_P:2_M";
chr20	GTF2FASTA	transcript	48807600	48807632	1000	+	.	gene_id "MSTRG.9976.1+chr20:48807600-48807632_F:0_P:12_M"; transcript_id "MSTRG.9976.1+chr20:48807600-48807632_F:0_P:12_M";
chr20	GTF2FASTA	exon	48807600	48807632	1000	+	.	gene_id "MSTRG.9976.1+chr20:48807600-48807632_F:0_P:12_M"; transcript_id "MSTRG.9976.1+chr20:48807600-48807632_F:0_P:12_M";
chr4	GTF2FASTA	transcript	17805587	17805688	1000	-	.	gene_id "MSTRG.11724.1-chr4:17805587-17805688_F:1_P:26_M"; transcript_id "MSTRG.11724.1-chr4:17805587-17805688_F:1_P:26_M";
chr4	GTF2FASTA	exon	17805587	17805688	1000	-	.	gene_id "MSTRG.11724.1-chr4:17805587-17805688_F:1_P:26_M"; transcript_id "MSTRG.11724.1-chr4:17805587-17805688_F:1_P:26_M";
chr1	GTF2FASTA	transcript	150208444	150208470	1000	-	.	gene_id "MSTRG.1062.1-chr1:150208444-150208470_F:0_P:2_M"; transcript_id "MSTRG.1062.1-chr1:150208444-150208470_F:0_P:2_M";
chr1	GTF2FASTA	exon	150208444	150208470	1000	-	.	gene_id "MSTRG.1062.1-chr1:150208444-150208470_F:0_P:2_M"; transcript_id "MSTRG.1062.1-chr1:150208444-150208470_F:0_P:2_M";
chr11	GTF2FASTA	transcript	76155339	76155395	1000	-	.	gene_id "MSTRG.3001.1-chr11:76155339-76155395_F:2_P:12_M"; transcript_id "MSTRG.3001.1-chr11:76155339-76155395_F:2_P:12_M";
chr11	GTF2FASTA	exon	76155339	76155395	1000	-	.	gene_id "MSTRG.3001.1-chr11:76155339-76155395_F:2_P:12_M"; transcript_id "MSTRG.3001.1-chr11:76155339-76155395_F:2_P:12_M";
chr3	GTF2FASTA	transcript	60675961	60676155	1000	-	.	gene_id "MSTRG.11022.1-chr3:60675961-60676155_F:0_P:0_M"; transcript_id "MSTRG.11022.1-chr3:60675961-60676155_F:0_P:0_M";
chr3	GTF2FASTA	exon	60675961	60676155	1000	-	.	gene_id "MSTRG.11022.1-chr3:60675961-60676155_F:0_P:0_M"; transcript_id "MSTRG.11022.1-chr3:60675961-60676155_F:0_P:0_M";
chr4	GTF2FASTA	transcript	86844831	86844881	1000	+	.	gene_id "MSTRG.11962.1+chr4:86844831-86844881_F:2_P:4_M"; transcript_id "MSTRG.11962.1+chr4:86844831-86844881_F:2_P:4_M";
chr4	GTF2FASTA	exon	86844831	86844881	1000	+	.	gene_id "MSTRG.11962.1+chr4:86844831-86844881_F:2_P:4_M"; transcript_id "MSTRG.11962.1+chr4:86844831-86844881_F:2_P:4_M";
chr2	GTF2FASTA	transcript	238536288	238657007	1000	+	.	gene_id "MSTRG.9620.1+chr2:238536288-238657007_F:0_P:0_M"; transcript_id "MSTRG.9620.1+chr2:238536288-238657007_F:0_P:0_M";
chr2	GTF2FASTA	exon	238536288	238536383	1000	+	.	gene_id "MSTRG.9620.1+chr2:238536288-238657007_F:0_P:0_M"; transcript_id "MSTRG.9620.1+chr2:238536288-238657007_F:0_P:0_M";
chr2	GTF2FASTA	exon	238617187	238617273	1000	+	.	gene_id "MSTRG.9620.1+chr2:238536288-238657007_F:0_P:0_M"; transcript_id "MSTRG.9620.1+chr2:238536288-238657007_F:0_P:0_M";
chr2	GTF2FASTA	exon	238657005	238657007	1000	+	.	gene_id "MSTRG.9620.1+chr2:238536288-238657007_F:0_P:0_M"; transcript_id "MSTRG.9620.1+chr2:238536288-238657007_F:0_P:0_M";
chr22	GTF2FASTA	transcript	42998934	42999161	1000	-	.	gene_id "MSTRG.10569.1-chr22:42998934-42999161_F:0_P:2_M"; transcript_id "MSTRG.10569.1-chr22:42998934-42999161_F:0_P:2_M";
chr22	GTF2FASTA	exon	42998934	42999161	1000	-	.	gene_id "MSTRG.10569.1-chr22:42998934-42999161_F:0_P:2_M"; transcript_id "MSTRG.10569.1-chr22:42998934-42999161_F:0_P:2_M";
chr1	GTF2FASTA	transcript	150208444	150208470	1000	-	.	gene_id "MSTRG.1062.1-chr1:150208444-150208470_F:0_P:2_M"; transcript_id "MSTRG.1062.1-chr1:150208444-150208470_F:0_P:2_M";
chr1	GTF2FASTA	exon	150208444	150208470	1000	-	.	gene_id "MSTRG.1062.1-chr1:150208444-150208470_F:0_P:2_M"; transcript_id "MSTRG.1062.1-chr1:150208444-150208470_F:0_P:2_M";
chr2	GTF2FASTA	transcript	62112157	62115632	1000	-	.	gene_id "MSTRG.8771.1-chr2:62112157-62115632_F:2_P:0_M"; transcript_id "MSTRG.8771.1-chr2:62112157-62115632_F:2_P:0_M";
chr2	GTF2FASTA	exon	62112157	62112207	1000	-	.	gene_id "MSTRG.8771.1-chr2:62112157-62115632_F:2_P:0_M"; transcript_id "MSTRG.8771.1-chr2:62112157-62115632_F:2_P:0_M";
chr2	GTF2FASTA	exon	62115516	62115632	1000	-	.	gene_id "MSTRG.8771.1-chr2:62112157-62115632_F:2_P:0_M"; transcript_id "MSTRG.8771.1-chr2:62112157-62115632_F:2_P:0_M";
chrY	GTF2FASTA	transcript	21154516	21154902	1000	-	.	gene_id "MSTRG.17180.1-chrY:21154516-21154902_F:0_P:0_M"; transcript_id "MSTRG.17180.1-chrY:21154516-21154902_F:0_P:0_M";
chrY	GTF2FASTA	exon	21154516	21154902	1000	-	.	gene_id "MSTRG.17180.1-chrY:21154516-21154902_F:0_P:0_M"; transcript_id "MSTRG.17180.1-chrY:21154516-21154902_F:0_P:0_M";
chr6	GTF2FASTA	transcript	2971924	2972076	1000	-	.	gene_id "MSTRG.13200.3-chr6:2971924-2972076_F:0_P:1_M"; transcript_id "MSTRG.13200.3-chr6:2971924-2972076_F:0_P:1_M";
chr6	GTF2FASTA	exon	2971924	2972076	1000	-	.	gene_id "MSTRG.13200.3-chr6:2971924-2972076_F:0_P:1_M"; transcript_id "MSTRG.13200.3-chr6:2971924-2972076_F:0_P:1_M";
chr16	GTF2FASTA	transcript	5147546	5147740	1000	-	.	gene_id "MSTRG.5740.3-chr16:5147546-5147740_F:1_P:0_M"; transcript_id "MSTRG.5740.3-chr16:5147546-5147740_F:1_P:0_M";
chr16	GTF2FASTA	exon	5147546	5147740	1000	-	.	gene_id "MSTRG.5740.3-chr16:5147546-5147740_F:1_P:0_M"; transcript_id "MSTRG.5740.3-chr16:5147546-5147740_F:1_P:0_M";
chr7	GTF2FASTA	transcript	65216129	65216266	1000	+	.	gene_id "MSTRG.14486.1+chr7:65216129-65216266_F:2_P:0_M"; transcript_id "MSTRG.14486.1+chr7:65216129-65216266_F:2_P:0_M";
chr7	GTF2FASTA	exon	65216129	65216266	1000	+	.	gene_id "MSTRG.14486.1+chr7:65216129-65216266_F:2_P:0_M"; transcript_id "MSTRG.14486.1+chr7:65216129-65216266_F:2_P:0_M";
chr14	GTF2FASTA	transcript	69865415	69865501	1000	+	.	gene_id "MSTRG.4806.1+chr14:69865415-69865501_F:2_P:11_M"; transcript_id "MSTRG.4806.1+chr14:69865415-69865501_F:2_P:11_M";
chr14	GTF2FASTA	exon	69865415	69865501	1000	+	.	gene_id "MSTRG.4806.1+chr14:69865415-69865501_F:2_P:11_M"; transcript_id "MSTRG.4806.1+chr14:69865415-69865501_F:2_P:11_M";
chr19	GTF2FASTA	transcript	8056636	8056692	1000	-	.	gene_id "MSTRG.7712.1-chr19:8056636-8056692_F:1_P:7_M"; transcript_id "MSTRG.7712.1-chr19:8056636-8056692_F:1_P:7_M";
chr19	GTF2FASTA	exon	8056636	8056692	1000	-	.	gene_id "MSTRG.7712.1-chr19:8056636-8056692_F:1_P:7_M"; transcript_id "MSTRG.7712.1-chr19:8056636-8056692_F:1_P:7_M";
chr1	GTF2FASTA	transcript	152006162	152006209	1000	-	.	gene_id "MSTRG.1108.1-chr1:152006162-152006209_F:2_P:2_M"; transcript_id "MSTRG.1108.1-chr1:152006162-152006209_F:2_P:2_M";
chr1	GTF2FASTA	exon	152006162	152006209	1000	-	.	gene_id "MSTRG.1108.1-chr1:152006162-152006209_F:2_P:2_M"; transcript_id "MSTRG.1108.1-chr1:152006162-152006209_F:2_P:2_M";
chr3	GTF2FASTA	transcript	49967085	49967183	1000	-	.	gene_id "MSTRG.10936.1-chr3:49967085-49967183_F:2_P:4_M"; transcript_id "MSTRG.10936.1-chr3:49967085-49967183_F:2_P:4_M";
chr3	GTF2FASTA	exon	49967085	49967183	1000	-	.	gene_id "MSTRG.10936.1-chr3:49967085-49967183_F:2_P:4_M"; transcript_id "MSTRG.10936.1-chr3:49967085-49967183_F:2_P:4_M";
chr4	GTF2FASTA	transcript	89744148	89744264	1000	-	.	gene_id "MSTRG.11984.2-chr4:89744148-89744264_F:2_P:6_M"; transcript_id "MSTRG.11984.2-chr4:89744148-89744264_F:2_P:6_M";
chr4	GTF2FASTA	exon	89744148	89744264	1000	-	.	gene_id "MSTRG.11984.2-chr4:89744148-89744264_F:2_P:6_M"; transcript_id "MSTRG.11984.2-chr4:89744148-89744264_F:2_P:6_M";
chr4	GTF2FASTA	transcript	83369101	83369163	1000	+	.	gene_id "MSTRG.11939.1+chr4:83369101-83369163_F:2_P:18_M"; transcript_id "MSTRG.11939.1+chr4:83369101-83369163_F:2_P:18_M";
chr4	GTF2FASTA	exon	83369101	83369163	1000	+	.	gene_id "MSTRG.11939.1+chr4:83369101-83369163_F:2_P:18_M"; transcript_id "MSTRG.11939.1+chr4:83369101-83369163_F:2_P:18_M";
chr8	GTF2FASTA	transcript	67834624	67834931	1000	-	.	gene_id "MSTRG.15347.1-chr8:67834624-67834931_F:1_P:16_M"; transcript_id "MSTRG.15347.1-chr8:67834624-67834931_F:1_P:16_M";
chr8	GTF2FASTA	exon	67834624	67834627	1000	-	.	gene_id "MSTRG.15347.1-chr8:67834624-67834931_F:1_P:16_M"; transcript_id "MSTRG.15347.1-chr8:67834624-67834931_F:1_P:16_M";
chr8	GTF2FASTA	exon	67834849	67834931	1000	-	.	gene_id "MSTRG.15347.1-chr8:67834624-67834931_F:1_P:16_M"; transcript_id "MSTRG.15347.1-chr8:67834624-67834931_F:1_P:16_M";
chr1	GTF2FASTA	transcript	151427547	151427579	1000	-	.	gene_id "MSTRG.1095.2-chr1:151427547-151427579_F:2_P:66_M"; transcript_id "MSTRG.1095.2-chr1:151427547-151427579_F:2_P:66_M";
chr1	GTF2FASTA	exon	151427547	151427579	1000	-	.	gene_id "MSTRG.1095.2-chr1:151427547-151427579_F:2_P:66_M"; transcript_id "MSTRG.1095.2-chr1:151427547-151427579_F:2_P:66_M";
chr5	GTF2FASTA	transcript	50056189	50058982	1000	+	.	gene_id "MSTRG.12504.1+chr5:50056189-50058982_F:1_P:11_M"; transcript_id "MSTRG.12504.1+chr5:50056189-50058982_F:1_P:11_M";
chr5	GTF2FASTA	exon	50056189	50056196	1000	+	.	gene_id "MSTRG.12504.1+chr5:50056189-50058982_F:1_P:11_M"; transcript_id "MSTRG.12504.1+chr5:50056189-50058982_F:1_P:11_M";
chr5	GTF2FASTA	exon	50057655	50057732	1000	+	.	gene_id "MSTRG.12504.1+chr5:50056189-50058982_F:1_P:11_M"; transcript_id "MSTRG.12504.1+chr5:50056189-50058982_F:1_P:11_M";
chr5	GTF2FASTA	exon	50058982	50058982	1000	+	.	gene_id "MSTRG.12504.1+chr5:50056189-50058982_F:1_P:11_M"; transcript_id "MSTRG.12504.1+chr5:50056189-50058982_F:1_P:11_M";
chr14	GTF2FASTA	transcript	21731785	21731862	1000	-	.	gene_id "MSTRG.4521.4-chr14:21731785-21731862_F:2_P:7_M"; transcript_id "MSTRG.4521.4-chr14:21731785-21731862_F:2_P:7_M";
chr14	GTF2FASTA	exon	21731785	21731862	1000	-	.	gene_id "MSTRG.4521.4-chr14:21731785-21731862_F:2_P:7_M"; transcript_id "MSTRG.4521.4-chr14:21731785-21731862_F:2_P:7_M";
chr19	GTF2FASTA	transcript	58823535	58826146	1000	+	.	gene_id "MSTRG.8478.1+chr19:58823535-58826146_F:0_P:2_M"; transcript_id "MSTRG.8478.1+chr19:58823535-58826146_F:0_P:2_M";
chr19	GTF2FASTA	exon	58823535	58823828	1000	+	.	gene_id "MSTRG.8478.1+chr19:58823535-58826146_F:0_P:2_M"; transcript_id "MSTRG.8478.1+chr19:58823535-58826146_F:0_P:2_M";
chr19	GTF2FASTA	exon	58826114	58826146	1000	+	.	gene_id "MSTRG.8478.1+chr19:58823535-58826146_F:0_P:2_M"; transcript_id "MSTRG.8478.1+chr19:58823535-58826146_F:0_P:2_M";
chr20	GTF2FASTA	transcript	52830900	52830932	1000	+	.	gene_id "MSTRG.9992.1+chr20:52830900-52830932_F:2_P:1_M"; transcript_id "MSTRG.9992.1+chr20:52830900-52830932_F:2_P:1_M";
chr20	GTF2FASTA	exon	52830900	52830932	1000	+	.	gene_id "MSTRG.9992.1+chr20:52830900-52830932_F:2_P:1_M"; transcript_id "MSTRG.9992.1+chr20:52830900-52830932_F:2_P:1_M";
chr6	GTF2FASTA	transcript	128643447	128718818	1000	-	.	gene_id "MSTRG.13969.1-chr6:128643447-128718818_F:1_P:2_M"; transcript_id "MSTRG.13969.1-chr6:128643447-128718818_F:1_P:2_M";
chr6	GTF2FASTA	exon	128643447	128643455	1000	-	.	gene_id "MSTRG.13969.1-chr6:128643447-128718818_F:1_P:2_M"; transcript_id "MSTRG.13969.1-chr6:128643447-128718818_F:1_P:2_M";
chr6	GTF2FASTA	exon	128718711	128718818	1000	-	.	gene_id "MSTRG.13969.1-chr6:128643447-128718818_F:1_P:2_M"; transcript_id "MSTRG.13969.1-chr6:128643447-128718818_F:1_P:2_M";
chr3	GTF2FASTA	transcript	143236784	143237071	1000	-	.	gene_id "MSTRG.11355.1-chr3:143236784-143237071_F:1_P:0_M"; transcript_id "MSTRG.11355.1-chr3:143236784-143237071_F:1_P:0_M";
chr3	GTF2FASTA	exon	143236784	143237071	1000	-	.	gene_id "MSTRG.11355.1-chr3:143236784-143237071_F:1_P:0_M"; transcript_id "MSTRG.11355.1-chr3:143236784-143237071_F:1_P:0_M";
chr7	GTF2FASTA	transcript	63894483	63894797	1000	+	.	gene_id "MSTRG.14472.1+chr7:63894483-63894797_F:0_P:0_M"; transcript_id "MSTRG.14472.1+chr7:63894483-63894797_F:0_P:0_M";
chr7	GTF2FASTA	exon	63894483	63894797	1000	+	.	gene_id "MSTRG.14472.1+chr7:63894483-63894797_F:0_P:0_M"; transcript_id "MSTRG.14472.1+chr7:63894483-63894797_F:0_P:0_M";
chr14	GTF2FASTA	transcript	93762406	93799274	1000	-	.	gene_id "MSTRG.4938.1-chr14:93762406-93799274_F:2_P:1_M"; transcript_id "MSTRG.4938.1-chr14:93762406-93799274_F:2_P:1_M";
chr14	GTF2FASTA	exon	93762406	93762503	1000	-	.	gene_id "MSTRG.4938.1-chr14:93762406-93799274_F:2_P:1_M"; transcript_id "MSTRG.4938.1-chr14:93762406-93799274_F:2_P:1_M";
chr14	GTF2FASTA	exon	93799166	93799274	1000	-	.	gene_id "MSTRG.4938.1-chr14:93762406-93799274_F:2_P:1_M"; transcript_id "MSTRG.4938.1-chr14:93762406-93799274_F:2_P:1_M";
chr10	GTF2FASTA	transcript	46966712	46966846	1000	+	.	gene_id "MSTRG.1941.1+chr10:46966712-46966846_F:1_P:6_M"; transcript_id "MSTRG.1941.1+chr10:46966712-46966846_F:1_P:6_M";
chr10	GTF2FASTA	exon	46966712	46966846	1000	+	.	gene_id "MSTRG.1941.1+chr10:46966712-46966846_F:1_P:6_M"; transcript_id "MSTRG.1941.1+chr10:46966712-46966846_F:1_P:6_M";
chr2	GTF2FASTA	transcript	46985777	46985938	1000	+	.	gene_id "MSTRG.8716.1+chr2:46985777-46985938_F:0_P:6_M"; transcript_id "MSTRG.8716.1+chr2:46985777-46985938_F:0_P:6_M";
chr2	GTF2FASTA	exon	46985777	46985938	1000	+	.	gene_id "MSTRG.8716.1+chr2:46985777-46985938_F:0_P:6_M"; transcript_id "MSTRG.8716.1+chr2:46985777-46985938_F:0_P:6_M";
chr11	GTF2FASTA	transcript	62400966	62402429	1000	-	.	gene_id "MSTRG.2786.3-chr11:62400966-62402429_F:2_P:43_M"; transcript_id "MSTRG.2786.3-chr11:62400966-62402429_F:2_P:43_M";
chr11	GTF2FASTA	exon	62400966	62400986	1000	-	.	gene_id "MSTRG.2786.3-chr11:62400966-62402429_F:2_P:43_M"; transcript_id "MSTRG.2786.3-chr11:62400966-62402429_F:2_P:43_M";
chr11	GTF2FASTA	exon	62401781	62401847	1000	-	.	gene_id "MSTRG.2786.3-chr11:62400966-62402429_F:2_P:43_M"; transcript_id "MSTRG.2786.3-chr11:62400966-62402429_F:2_P:43_M";
chr11	GTF2FASTA	exon	62402293	62402429	1000	-	.	gene_id "MSTRG.2786.3-chr11:62400966-62402429_F:2_P:43_M"; transcript_id "MSTRG.2786.3-chr11:62400966-62402429_F:2_P:43_M";
chr12	GTF2FASTA	transcript	53645381	53645413	1000	+	.	gene_id "MSTRG.3627.1+chr12:53645381-53645413_F:2_P:7_M"; transcript_id "MSTRG.3627.1+chr12:53645381-53645413_F:2_P:7_M";
chr12	GTF2FASTA	exon	53645381	53645413	1000	+	.	gene_id "MSTRG.3627.1+chr12:53645381-53645413_F:2_P:7_M"; transcript_id "MSTRG.3627.1+chr12:53645381-53645413_F:2_P:7_M";
chrX	GTF2FASTA	transcript	129473937	129479174	1000	+	.	gene_id "MSTRG.16990.1+chrX:129473937-129479174_F:0_P:2_M"; transcript_id "MSTRG.16990.1+chrX:129473937-129479174_F:0_P:2_M";
chrX	GTF2FASTA	exon	129473937	129473950	1000	+	.	gene_id "MSTRG.16990.1+chrX:129473937-129479174_F:0_P:2_M"; transcript_id "MSTRG.16990.1+chrX:129473937-129479174_F:0_P:2_M";
chrX	GTF2FASTA	exon	129479156	129479174	1000	+	.	gene_id "MSTRG.16990.1+chrX:129473937-129479174_F:0_P:2_M"; transcript_id "MSTRG.16990.1+chrX:129473937-129479174_F:0_P:2_M";
chr10	GTF2FASTA	transcript	120692184	120692390	1000	-	.	gene_id "MSTRG.2363.1-chr10:120692184-120692390_F:2_P:6_M"; transcript_id "MSTRG.2363.1-chr10:120692184-120692390_F:2_P:6_M";
chr10	GTF2FASTA	exon	120692184	120692390	1000	-	.	gene_id "MSTRG.2363.1-chr10:120692184-120692390_F:2_P:6_M"; transcript_id "MSTRG.2363.1-chr10:120692184-120692390_F:2_P:6_M";
chr8	GTF2FASTA	transcript	126010842	126010880	1000	+	.	gene_id "MSTRG.15555.1+chr8:126010842-126010880_F:0_P:2_M"; transcript_id "MSTRG.15555.1+chr8:126010842-126010880_F:0_P:2_M";
chr8	GTF2FASTA	exon	126010842	126010880	1000	+	.	gene_id "MSTRG.15555.1+chr8:126010842-126010880_F:0_P:2_M"; transcript_id "MSTRG.15555.1+chr8:126010842-126010880_F:0_P:2_M";
chr18	GTF2FASTA	transcript	9136839	9136934	1000	+	.	gene_id "MSTRG.7291.1+chr18:9136839-9136934_F:0_P:0_M"; transcript_id "MSTRG.7291.1+chr18:9136839-9136934_F:0_P:0_M";
chr18	GTF2FASTA	exon	9136839	9136934	1000	+	.	gene_id "MSTRG.7291.1+chr18:9136839-9136934_F:0_P:0_M"; transcript_id "MSTRG.7291.1+chr18:9136839-9136934_F:0_P:0_M";
chr3	GTF2FASTA	transcript	185009427	185009456	1000	+	.	gene_id "MSTRG.11528.1+chr3:185009427-185009456_F:2_P:3_M"; transcript_id "MSTRG.11528.1+chr3:185009427-185009456_F:2_P:3_M";
chr3	GTF2FASTA	exon	185009427	185009456	1000	+	.	gene_id "MSTRG.11528.1+chr3:185009427-185009456_F:2_P:3_M"; transcript_id "MSTRG.11528.1+chr3:185009427-185009456_F:2_P:3_M";
chr8	GTF2FASTA	transcript	381358	385654	1000	+	.	gene_id "MSTRG.15067.1+chr8:381358-385654_F:0_P:2_M"; transcript_id "MSTRG.15067.1+chr8:381358-385654_F:0_P:2_M";
chr8	GTF2FASTA	exon	381358	381444	1000	+	.	gene_id "MSTRG.15067.1+chr8:381358-385654_F:0_P:2_M"; transcript_id "MSTRG.15067.1+chr8:381358-385654_F:0_P:2_M";
chr8	GTF2FASTA	exon	382886	382935	1000	+	.	gene_id "MSTRG.15067.1+chr8:381358-385654_F:0_P:2_M"; transcript_id "MSTRG.15067.1+chr8:381358-385654_F:0_P:2_M";
chr8	GTF2FASTA	exon	385615	385654	1000	+	.	gene_id "MSTRG.15067.1+chr8:381358-385654_F:0_P:2_M"; transcript_id "MSTRG.15067.1+chr8:381358-385654_F:0_P:2_M";
chr12	GTF2FASTA	transcript	133402287	133402712	1000	+	.	gene_id "MSTRG.4121.1+chr12:133402287-133402712_F:0_P:0_M"; transcript_id "MSTRG.4121.1+chr12:133402287-133402712_F:0_P:0_M";
chr12	GTF2FASTA	exon	133402287	133402712	1000	+	.	gene_id "MSTRG.4121.1+chr12:133402287-133402712_F:0_P:0_M"; transcript_id "MSTRG.4121.1+chr12:133402287-133402712_F:0_P:0_M";
chr5	GTF2FASTA	transcript	114880281	114880349	1000	-	.	gene_id "MSTRG.12800.1-chr5:114880281-114880349_F:2_P:2_M"; transcript_id "MSTRG.12800.1-chr5:114880281-114880349_F:2_P:2_M";
chr5	GTF2FASTA	exon	114880281	114880349	1000	-	.	gene_id "MSTRG.12800.1-chr5:114880281-114880349_F:2_P:2_M"; transcript_id "MSTRG.12800.1-chr5:114880281-114880349_F:2_P:2_M";
chr6	GTF2FASTA	transcript	126102326	126102388	1000	+	.	gene_id "MSTRG.13956.1+chr6:126102326-126102388_F:2_P:7_M"; transcript_id "MSTRG.13956.1+chr6:126102326-126102388_F:2_P:7_M";
chr6	GTF2FASTA	exon	126102326	126102388	1000	+	.	gene_id "MSTRG.13956.1+chr6:126102326-126102388_F:2_P:7_M"; transcript_id "MSTRG.13956.1+chr6:126102326-126102388_F:2_P:7_M";
chr3	GTF2FASTA	transcript	186314765	186314989	1000	+	.	gene_id "MSTRG.11540.1+chr3:186314765-186314989_F:2_P:0_M"; transcript_id "MSTRG.11540.1+chr3:186314765-186314989_F:2_P:0_M";
chr3	GTF2FASTA	exon	186314765	186314989	1000	+	.	gene_id "MSTRG.11540.1+chr3:186314765-186314989_F:2_P:0_M"; transcript_id "MSTRG.11540.1+chr3:186314765-186314989_F:2_P:0_M";
chr15	GTF2FASTA	transcript	25652323	25652358	1000	-	.	gene_id "MSTRG.5058.3-chr15:25652323-25652358_F:0_P:1_M"; transcript_id "MSTRG.5058.3-chr15:25652323-25652358_F:0_P:1_M";
chr15	GTF2FASTA	exon	25652323	25652358	1000	-	.	gene_id "MSTRG.5058.3-chr15:25652323-25652358_F:0_P:1_M"; transcript_id "MSTRG.5058.3-chr15:25652323-25652358_F:0_P:1_M";
chrX	GTF2FASTA	transcript	134477219	134477365	1000	-	.	gene_id "MSTRG.17024.1-chrX:134477219-134477365_F:1_P:15_M"; transcript_id "MSTRG.17024.1-chrX:134477219-134477365_F:1_P:15_M";
chrX	GTF2FASTA	exon	134477219	134477365	1000	-	.	gene_id "MSTRG.17024.1-chrX:134477219-134477365_F:1_P:15_M"; transcript_id "MSTRG.17024.1-chrX:134477219-134477365_F:1_P:15_M";
chr8	GTF2FASTA	transcript	77616364	77616474	1000	+	.	gene_id "MSTRG.15383.1+chr8:77616364-77616474_F:1_P:10_M"; transcript_id "MSTRG.15383.1+chr8:77616364-77616474_F:1_P:10_M";
chr8	GTF2FASTA	exon	77616364	77616474	1000	+	.	gene_id "MSTRG.15383.1+chr8:77616364-77616474_F:1_P:10_M"; transcript_id "MSTRG.15383.1+chr8:77616364-77616474_F:1_P:10_M";
chr1	GTF2FASTA	transcript	152006162	152006209	1000	-	.	gene_id "MSTRG.1108.1-chr1:152006162-152006209_F:2_P:2_M"; transcript_id "MSTRG.1108.1-chr1:152006162-152006209_F:2_P:2_M";
chr1	GTF2FASTA	exon	152006162	152006209	1000	-	.	gene_id "MSTRG.1108.1-chr1:152006162-152006209_F:2_P:2_M"; transcript_id "MSTRG.1108.1-chr1:152006162-152006209_F:2_P:2_M";
chr14	GTF2FASTA	transcript	21731785	21731862	1000	-	.	gene_id "MSTRG.4521.4-chr14:21731785-21731862_F:2_P:7_M"; transcript_id "MSTRG.4521.4-chr14:21731785-21731862_F:2_P:7_M";
chr14	GTF2FASTA	exon	21731785	21731862	1000	-	.	gene_id "MSTRG.4521.4-chr14:21731785-21731862_F:2_P:7_M"; transcript_id "MSTRG.4521.4-chr14:21731785-21731862_F:2_P:7_M";
chr5	GTF2FASTA	transcript	43602896	43602925	1000	+	.	gene_id "MSTRG.12494.1+chr5:43602896-43602925_F:2_P:1_M"; transcript_id "MSTRG.12494.1+chr5:43602896-43602925_F:2_P:1_M";
chr5	GTF2FASTA	exon	43602896	43602925	1000	+	.	gene_id "MSTRG.12494.1+chr5:43602896-43602925_F:2_P:1_M"; transcript_id "MSTRG.12494.1+chr5:43602896-43602925_F:2_P:1_M";
chr10	GTF2FASTA	transcript	25011425	25011463	1000	-	.	gene_id "MSTRG.1858.4-chr10:25011425-25011463_F:1_P:2_M"; transcript_id "MSTRG.1858.4-chr10:25011425-25011463_F:1_P:2_M";
chr10	GTF2FASTA	exon	25011425	25011463	1000	-	.	gene_id "MSTRG.1858.4-chr10:25011425-25011463_F:1_P:2_M"; transcript_id "MSTRG.1858.4-chr10:25011425-25011463_F:1_P:2_M";
chr15	GTF2FASTA	transcript	31619198	31619257	1000	+	.	gene_id "MSTRG.5088.1+chr15:31619198-31619257_F:2_P:2_M"; transcript_id "MSTRG.5088.1+chr15:31619198-31619257_F:2_P:2_M";
chr15	GTF2FASTA	exon	31619198	31619257	1000	+	.	gene_id "MSTRG.5088.1+chr15:31619198-31619257_F:2_P:2_M"; transcript_id "MSTRG.5088.1+chr15:31619198-31619257_F:2_P:2_M";
chr8	GTF2FASTA	transcript	145753435	145754572	1000	-	.	gene_id "MSTRG.15659.1-chr8:145753435-145754572_F:2_P:28_M"; transcript_id "MSTRG.15659.1-chr8:145753435-145754572_F:2_P:28_M";
chr8	GTF2FASTA	exon	145753435	145753456	1000	-	.	gene_id "MSTRG.15659.1-chr8:145753435-145754572_F:2_P:28_M"; transcript_id "MSTRG.15659.1-chr8:145753435-145754572_F:2_P:28_M";
chr8	GTF2FASTA	exon	145754145	145754572	1000	-	.	gene_id "MSTRG.15659.1-chr8:145753435-145754572_F:2_P:28_M"; transcript_id "MSTRG.15659.1-chr8:145753435-145754572_F:2_P:28_M";
chr5	GTF2FASTA	transcript	179238595	179238621	1000	+	.	gene_id "MSTRG.13148.1+chr5:179238595-179238621_F:0_P:1_M"; transcript_id "MSTRG.13148.1+chr5:179238595-179238621_F:0_P:1_M";
chr5	GTF2FASTA	exon	179238595	179238621	1000	+	.	gene_id "MSTRG.13148.1+chr5:179238595-179238621_F:0_P:1_M"; transcript_id "MSTRG.13148.1+chr5:179238595-179238621_F:0_P:1_M";
chr8	GTF2FASTA	transcript	107670215	107691458	1000	+	.	gene_id "MSTRG.15503.4+chr8:107670215-107691458_F:2_P:2_M"; transcript_id "MSTRG.15503.4+chr8:107670215-107691458_F:2_P:2_M";
chr8	GTF2FASTA	exon	107670215	107670313	1000	+	.	gene_id "MSTRG.15503.4+chr8:107670215-107691458_F:2_P:2_M"; transcript_id "MSTRG.15503.4+chr8:107670215-107691458_F:2_P:2_M";
chr8	GTF2FASTA	exon	107691438	107691458	1000	+	.	gene_id "MSTRG.15503.4+chr8:107670215-107691458_F:2_P:2_M"; transcript_id "MSTRG.15503.4+chr8:107670215-107691458_F:2_P:2_M";
chr16	GTF2FASTA	transcript	22359059	22360612	1000	-	.	gene_id "MSTRG.5853.1-chr16:22359059-22360612_F:1_P:13_M"; transcript_id "MSTRG.5853.1-chr16:22359059-22360612_F:1_P:13_M";
chr16	GTF2FASTA	exon	22359059	22359144	1000	-	.	gene_id "MSTRG.5853.1-chr16:22359059-22360612_F:1_P:13_M"; transcript_id "MSTRG.5853.1-chr16:22359059-22360612_F:1_P:13_M";
chr16	GTF2FASTA	exon	22360600	22360612	1000	-	.	gene_id "MSTRG.5853.1-chr16:22359059-22360612_F:1_P:13_M"; transcript_id "MSTRG.5853.1-chr16:22359059-22360612_F:1_P:13_M";
chr19	GTF2FASTA	transcript	58823535	58826146	1000	+	.	gene_id "MSTRG.8478.1+chr19:58823535-58826146_F:0_P:2_M"; transcript_id "MSTRG.8478.1+chr19:58823535-58826146_F:0_P:2_M";
chr19	GTF2FASTA	exon	58823535	58823828	1000	+	.	gene_id "MSTRG.8478.1+chr19:58823535-58826146_F:0_P:2_M"; transcript_id "MSTRG.8478.1+chr19:58823535-58826146_F:0_P:2_M";
chr19	GTF2FASTA	exon	58826114	58826146	1000	+	.	gene_id "MSTRG.8478.1+chr19:58823535-58826146_F:0_P:2_M"; transcript_id "MSTRG.8478.1+chr19:58823535-58826146_F:0_P:2_M";
chr20	GTF2FASTA	transcript	40162017	40162169	1000	-	.	gene_id "MSTRG.9908.1-chr20:40162017-40162169_F:1_P:8_M"; transcript_id "MSTRG.9908.1-chr20:40162017-40162169_F:1_P:8_M";
chr20	GTF2FASTA	exon	40162017	40162169	1000	-	.	gene_id "MSTRG.9908.1-chr20:40162017-40162169_F:1_P:8_M"; transcript_id "MSTRG.9908.1-chr20:40162017-40162169_F:1_P:8_M";
chr19	GTF2FASTA	transcript	58823535	58826146	1000	+	.	gene_id "MSTRG.8478.1+chr19:58823535-58826146_F:0_P:2_M"; transcript_id "MSTRG.8478.1+chr19:58823535-58826146_F:0_P:2_M";
chr19	GTF2FASTA	exon	58823535	58823828	1000	+	.	gene_id "MSTRG.8478.1+chr19:58823535-58826146_F:0_P:2_M"; transcript_id "MSTRG.8478.1+chr19:58823535-58826146_F:0_P:2_M";
chr19	GTF2FASTA	exon	58826114	58826146	1000	+	.	gene_id "MSTRG.8478.1+chr19:58823535-58826146_F:0_P:2_M"; transcript_id "MSTRG.8478.1+chr19:58823535-58826146_F:0_P:2_M";
chr1	GTF2FASTA	transcript	212731739	212732032	1000	-	.	gene_id "MSTRG.1531.1-chr1:212731739-212732032_F:1_P:2_M"; transcript_id "MSTRG.1531.1-chr1:212731739-212732032_F:1_P:2_M";
chr1	GTF2FASTA	exon	212731739	212732032	1000	-	.	gene_id "MSTRG.1531.1-chr1:212731739-212732032_F:1_P:2_M"; transcript_id "MSTRG.1531.1-chr1:212731739-212732032_F:1_P:2_M";
chr1	GTF2FASTA	transcript	151427547	151427579	1000	-	.	gene_id "MSTRG.1095.2-chr1:151427547-151427579_F:2_P:66_M"; transcript_id "MSTRG.1095.2-chr1:151427547-151427579_F:2_P:66_M";
chr1	GTF2FASTA	exon	151427547	151427579	1000	-	.	gene_id "MSTRG.1095.2-chr1:151427547-151427579_F:2_P:66_M"; transcript_id "MSTRG.1095.2-chr1:151427547-151427579_F:2_P:66_M";
chr17	GTF2FASTA	transcript	46185200	46189419	1000	+	.	gene_id "MSTRG.6888.1+chr17:46185200-46189419_F:0_P:0_M"; transcript_id "MSTRG.6888.1+chr17:46185200-46189419_F:0_P:0_M";
chr17	GTF2FASTA	exon	46185200	46185201	1000	+	.	gene_id "MSTRG.6888.1+chr17:46185200-46189419_F:0_P:0_M"; transcript_id "MSTRG.6888.1+chr17:46185200-46189419_F:0_P:0_M";
chr17	GTF2FASTA	exon	46189393	46189419	1000	+	.	gene_id "MSTRG.6888.1+chr17:46185200-46189419_F:0_P:0_M"; transcript_id "MSTRG.6888.1+chr17:46185200-46189419_F:0_P:0_M";
chr2	GTF2FASTA	transcript	113251824	113258830	1000	+	.	gene_id "MSTRG.9089.1+chr2:113251824-113258830_F:1_P:9_M"; transcript_id "MSTRG.9089.1+chr2:113251824-113258830_F:1_P:9_M";
chr2	GTF2FASTA	exon	113251824	113251952	1000	+	.	gene_id "MSTRG.9089.1+chr2:113251824-113258830_F:1_P:9_M"; transcript_id "MSTRG.9089.1+chr2:113251824-113258830_F:1_P:9_M";
chr2	GTF2FASTA	exon	113258783	113258830	1000	+	.	gene_id "MSTRG.9089.1+chr2:113251824-113258830_F:1_P:9_M"; transcript_id "MSTRG.9089.1+chr2:113251824-113258830_F:1_P:9_M";
chr5	GTF2FASTA	transcript	80531044	80531079	1000	-	.	gene_id "MSTRG.12687.1-chr5:80531044-80531079_F:0_P:11_M"; transcript_id "MSTRG.12687.1-chr5:80531044-80531079_F:0_P:11_M";
chr5	GTF2FASTA	exon	80531044	80531079	1000	-	.	gene_id "MSTRG.12687.1-chr5:80531044-80531079_F:0_P:11_M"; transcript_id "MSTRG.12687.1-chr5:80531044-80531079_F:0_P:11_M";
chr16	GTF2FASTA	transcript	103952	105486	1000	+	.	gene_id "MSTRG.5605.1+chr16:103952-105486_F:2_P:6_M"; transcript_id "MSTRG.5605.1+chr16:103952-105486_F:2_P:6_M";
chr16	GTF2FASTA	exon	103952	104058	1000	+	.	gene_id "MSTRG.5605.1+chr16:103952-105486_F:2_P:6_M"; transcript_id "MSTRG.5605.1+chr16:103952-105486_F:2_P:6_M";
chr16	GTF2FASTA	exon	105459	105486	1000	+	.	gene_id "MSTRG.5605.1+chr16:103952-105486_F:2_P:6_M"; transcript_id "MSTRG.5605.1+chr16:103952-105486_F:2_P:6_M";
chr9	GTF2FASTA	transcript	22009009	22009083	1000	-	.	gene_id "MSTRG.15761.1-chr9:22009009-22009083_F:0_P:0_M"; transcript_id "MSTRG.15761.1-chr9:22009009-22009083_F:0_P:0_M";
chr9	GTF2FASTA	exon	22009009	22009083	1000	-	.	gene_id "MSTRG.15761.1-chr9:22009009-22009083_F:0_P:0_M"; transcript_id "MSTRG.15761.1-chr9:22009009-22009083_F:0_P:0_M";
chrX	GTF2FASTA	transcript	102933505	102939617	1000	-	.	gene_id "MSTRG.16886.5-chrX:102933505-102939617_F:2_P:6_M"; transcript_id "MSTRG.16886.5-chrX:102933505-102939617_F:2_P:6_M";
chrX	GTF2FASTA	exon	102933505	102933528	1000	-	.	gene_id "MSTRG.16886.5-chrX:102933505-102939617_F:2_P:6_M"; transcript_id "MSTRG.16886.5-chrX:102933505-102939617_F:2_P:6_M";
chrX	GTF2FASTA	exon	102939609	102939617	1000	-	.	gene_id "MSTRG.16886.5-chrX:102933505-102939617_F:2_P:6_M"; transcript_id "MSTRG.16886.5-chrX:102933505-102939617_F:2_P:6_M";
chr12	GTF2FASTA	transcript	7242736	7244061	1000	-	.	gene_id "MSTRG.3359.1-chr12:7242736-7244061_F:0_P:35_M"; transcript_id "MSTRG.3359.1-chr12:7242736-7244061_F:0_P:35_M";
chr12	GTF2FASTA	exon	7242736	7242844	1000	-	.	gene_id "MSTRG.3359.1-chr12:7242736-7244061_F:0_P:35_M"; transcript_id "MSTRG.3359.1-chr12:7242736-7244061_F:0_P:35_M";
chr12	GTF2FASTA	exon	7244048	7244061	1000	-	.	gene_id "MSTRG.3359.1-chr12:7242736-7244061_F:0_P:35_M"; transcript_id "MSTRG.3359.1-chr12:7242736-7244061_F:0_P:35_M";
chr19	GTF2FASTA	transcript	58823535	58826146	1000	+	.	gene_id "MSTRG.8478.1+chr19:58823535-58826146_F:0_P:2_M"; transcript_id "MSTRG.8478.1+chr19:58823535-58826146_F:0_P:2_M";
chr19	GTF2FASTA	exon	58823535	58823828	1000	+	.	gene_id "MSTRG.8478.1+chr19:58823535-58826146_F:0_P:2_M"; transcript_id "MSTRG.8478.1+chr19:58823535-58826146_F:0_P:2_M";
chr19	GTF2FASTA	exon	58826114	58826146	1000	+	.	gene_id "MSTRG.8478.1+chr19:58823535-58826146_F:0_P:2_M"; transcript_id "MSTRG.8478.1+chr19:58823535-58826146_F:0_P:2_M";
chr1	GTF2FASTA	transcript	35944681	35944740	1000	-	.	gene_id "MSTRG.414.1-chr1:35944681-35944740_F:2_P:17_M"; transcript_id "MSTRG.414.1-chr1:35944681-35944740_F:2_P:17_M";
chr1	GTF2FASTA	exon	35944681	35944740	1000	-	.	gene_id "MSTRG.414.1-chr1:35944681-35944740_F:2_P:17_M"; transcript_id "MSTRG.414.1-chr1:35944681-35944740_F:2_P:17_M";
chr3	GTF2FASTA	transcript	9433253	9433426	1000	-	.	gene_id "MSTRG.10678.1-chr3:9433253-9433426_F:0_P:4_M"; transcript_id "MSTRG.10678.1-chr3:9433253-9433426_F:0_P:4_M";
chr3	GTF2FASTA	exon	9433253	9433426	1000	-	.	gene_id "MSTRG.10678.1-chr3:9433253-9433426_F:0_P:4_M"; transcript_id "MSTRG.10678.1-chr3:9433253-9433426_F:0_P:4_M";
chrX	GTF2FASTA	transcript	70330372	70330521	1000	-	.	gene_id "MSTRG.16735.1-chrX:70330372-70330521_F:0_P:6_M"; transcript_id "MSTRG.16735.1-chrX:70330372-70330521_F:0_P:6_M";
chrX	GTF2FASTA	exon	70330372	70330521	1000	-	.	gene_id "MSTRG.16735.1-chrX:70330372-70330521_F:0_P:6_M"; transcript_id "MSTRG.16735.1-chrX:70330372-70330521_F:0_P:6_M";
chr9	GTF2FASTA	transcript	135565123	135565218	1000	+	.	gene_id "MSTRG.16312.1+chr9:135565123-135565218_F:2_P:63_M"; transcript_id "MSTRG.16312.1+chr9:135565123-135565218_F:2_P:63_M";
chr9	GTF2FASTA	exon	135565123	135565218	1000	+	.	gene_id "MSTRG.16312.1+chr9:135565123-135565218_F:2_P:63_M"; transcript_id "MSTRG.16312.1+chr9:135565123-135565218_F:2_P:63_M";
chr22	GTF2FASTA	transcript	42998934	42999161	1000	-	.	gene_id "MSTRG.10569.1-chr22:42998934-42999161_F:0_P:2_M"; transcript_id "MSTRG.10569.1-chr22:42998934-42999161_F:0_P:2_M";
chr22	GTF2FASTA	exon	42998934	42999161	1000	-	.	gene_id "MSTRG.10569.1-chr22:42998934-42999161_F:0_P:2_M"; transcript_id "MSTRG.10569.1-chr22:42998934-42999161_F:0_P:2_M";
chr9	GTF2FASTA	transcript	139757814	139758292	1000	-	.	gene_id "MSTRG.16369.1-chr9:139757814-139758292_F:0_P:3_M"; transcript_id "MSTRG.16369.1-chr9:139757814-139758292_F:0_P:3_M";
chr9	GTF2FASTA	exon	139757814	139757900	1000	-	.	gene_id "MSTRG.16369.1-chr9:139757814-139758292_F:0_P:3_M"; transcript_id "MSTRG.16369.1-chr9:139757814-139758292_F:0_P:3_M";
chr9	GTF2FASTA	exon	139758272	139758292	1000	-	.	gene_id "MSTRG.16369.1-chr9:139757814-139758292_F:0_P:3_M"; transcript_id "MSTRG.16369.1-chr9:139757814-139758292_F:0_P:3_M";
chr3	GTF2FASTA	transcript	60675961	60676155	1000	-	.	gene_id "MSTRG.11022.1-chr3:60675961-60676155_F:0_P:0_M"; transcript_id "MSTRG.11022.1-chr3:60675961-60676155_F:0_P:0_M";
chr3	GTF2FASTA	exon	60675961	60676155	1000	-	.	gene_id "MSTRG.11022.1-chr3:60675961-60676155_F:0_P:0_M"; transcript_id "MSTRG.11022.1-chr3:60675961-60676155_F:0_P:0_M";
chr16	GTF2FASTA	transcript	22359059	22360612	1000	-	.	gene_id "MSTRG.5853.1-chr16:22359059-22360612_F:1_P:13_M"; transcript_id "MSTRG.5853.1-chr16:22359059-22360612_F:1_P:13_M";
chr16	GTF2FASTA	exon	22359059	22359144	1000	-	.	gene_id "MSTRG.5853.1-chr16:22359059-22360612_F:1_P:13_M"; transcript_id "MSTRG.5853.1-chr16:22359059-22360612_F:1_P:13_M";
chr16	GTF2FASTA	exon	22360600	22360612	1000	-	.	gene_id "MSTRG.5853.1-chr16:22359059-22360612_F:1_P:13_M"; transcript_id "MSTRG.5853.1-chr16:22359059-22360612_F:1_P:13_M";
chr19	GTF2FASTA	transcript	59086842	59086880	1000	+	.	gene_id "MSTRG.8493.1+chr19:59086842-59086880_F:0_P:1_M"; transcript_id "MSTRG.8493.1+chr19:59086842-59086880_F:0_P:1_M";
chr19	GTF2FASTA	exon	59086842	59086880	1000	+	.	gene_id "MSTRG.8493.1+chr19:59086842-59086880_F:0_P:1_M"; transcript_id "MSTRG.8493.1+chr19:59086842-59086880_F:0_P:1_M";
chr8	GTF2FASTA	transcript	126010842	126010880	1000	+	.	gene_id "MSTRG.15555.1+chr8:126010842-126010880_F:0_P:2_M"; transcript_id "MSTRG.15555.1+chr8:126010842-126010880_F:0_P:2_M";
chr8	GTF2FASTA	exon	126010842	126010880	1000	+	.	gene_id "MSTRG.15555.1+chr8:126010842-126010880_F:0_P:2_M"; transcript_id "MSTRG.15555.1+chr8:126010842-126010880_F:0_P:2_M";
chr1	GTF2FASTA	transcript	62905672	62907193	1000	+	.	gene_id "MSTRG.626.1+chr1:62905672-62907193_F:0_P:18_M"; transcript_id "MSTRG.626.1+chr1:62905672-62907193_F:0_P:18_M";
chr1	GTF2FASTA	exon	62905672	62905708	1000	+	.	gene_id "MSTRG.626.1+chr1:62905672-62907193_F:0_P:18_M"; transcript_id "MSTRG.626.1+chr1:62905672-62907193_F:0_P:18_M";
chr1	GTF2FASTA	exon	62907159	62907193	1000	+	.	gene_id "MSTRG.626.1+chr1:62905672-62907193_F:0_P:18_M"; transcript_id "MSTRG.626.1+chr1:62905672-62907193_F:0_P:18_M";
chr12	GTF2FASTA	transcript	49217495	49218071	1000	+	.	gene_id "MSTRG.3564.1+chr12:49217495-49218071_F:0_P:7_M"; transcript_id "MSTRG.3564.1+chr12:49217495-49218071_F:0_P:7_M";
chr12	GTF2FASTA	exon	49217495	49217586	1000	+	.	gene_id "MSTRG.3564.1+chr12:49217495-49218071_F:0_P:7_M"; transcript_id "MSTRG.3564.1+chr12:49217495-49218071_F:0_P:7_M";
chr12	GTF2FASTA	exon	49218041	49218071	1000	+	.	gene_id "MSTRG.3564.1+chr12:49217495-49218071_F:0_P:7_M"; transcript_id "MSTRG.3564.1+chr12:49217495-49218071_F:0_P:7_M";
chr14	GTF2FASTA	transcript	24408632	24408661	1000	-	.	gene_id "MSTRG.4560.1-chr14:24408632-24408661_F:1_P:27_M"; transcript_id "MSTRG.4560.1-chr14:24408632-24408661_F:1_P:27_M";
chr14	GTF2FASTA	exon	24408632	24408661	1000	-	.	gene_id "MSTRG.4560.1-chr14:24408632-24408661_F:1_P:27_M"; transcript_id "MSTRG.4560.1-chr14:24408632-24408661_F:1_P:27_M";
chr1	GTF2FASTA	transcript	149291453	149291482	1000	+	.	gene_id "MSTRG.1040.1+chr1:149291453-149291482_F:2_P:9_M"; transcript_id "MSTRG.1040.1+chr1:149291453-149291482_F:2_P:9_M";
chr1	GTF2FASTA	exon	149291453	149291482	1000	+	.	gene_id "MSTRG.1040.1+chr1:149291453-149291482_F:2_P:9_M"; transcript_id "MSTRG.1040.1+chr1:149291453-149291482_F:2_P:9_M";
chr14	GTF2FASTA	transcript	99967191	99967740	1000	+	.	gene_id "MSTRG.4960.1+chr14:99967191-99967740_F:0_P:13_M"; transcript_id "MSTRG.4960.1+chr14:99967191-99967740_F:0_P:13_M";
chr14	GTF2FASTA	exon	99967191	99967208	1000	+	.	gene_id "MSTRG.4960.1+chr14:99967191-99967740_F:0_P:13_M"; transcript_id "MSTRG.4960.1+chr14:99967191-99967740_F:0_P:13_M";
chr14	GTF2FASTA	exon	99967693	99967740	1000	+	.	gene_id "MSTRG.4960.1+chr14:99967191-99967740_F:0_P:13_M"; transcript_id "MSTRG.4960.1+chr14:99967191-99967740_F:0_P:13_M";
chr22	GTF2FASTA	transcript	39534681	39545805	1000	-	.	gene_id "MSTRG.10516.1-chr22:39534681-39545805_F:2_P:1_M"; transcript_id "MSTRG.10516.1-chr22:39534681-39545805_F:2_P:1_M";
chr22	GTF2FASTA	exon	39534681	39534707	1000	-	.	gene_id "MSTRG.10516.1-chr22:39534681-39545805_F:2_P:1_M"; transcript_id "MSTRG.10516.1-chr22:39534681-39545805_F:2_P:1_M";
chr22	GTF2FASTA	exon	39537376	39537441	1000	-	.	gene_id "MSTRG.10516.1-chr22:39534681-39545805_F:2_P:1_M"; transcript_id "MSTRG.10516.1-chr22:39534681-39545805_F:2_P:1_M";
chr22	GTF2FASTA	exon	39545794	39545805	1000	-	.	gene_id "MSTRG.10516.1-chr22:39534681-39545805_F:2_P:1_M"; transcript_id "MSTRG.10516.1-chr22:39534681-39545805_F:2_P:1_M";
chr3	GTF2FASTA	transcript	160118463	160118492	1000	+	.	gene_id "MSTRG.11416.2+chr3:160118463-160118492_F:0_P:15_M"; transcript_id "MSTRG.11416.2+chr3:160118463-160118492_F:0_P:15_M";
chr3	GTF2FASTA	exon	160118463	160118492	1000	+	.	gene_id "MSTRG.11416.2+chr3:160118463-160118492_F:0_P:15_M"; transcript_id "MSTRG.11416.2+chr3:160118463-160118492_F:0_P:15_M";
chr1	GTF2FASTA	transcript	154934073	154934114	1000	-	.	gene_id "MSTRG.1144.1-chr1:154934073-154934114_F:2_P:1_M"; transcript_id "MSTRG.1144.1-chr1:154934073-154934114_F:2_P:1_M";
chr1	GTF2FASTA	exon	154934073	154934114	1000	-	.	gene_id "MSTRG.1144.1-chr1:154934073-154934114_F:2_P:1_M"; transcript_id "MSTRG.1144.1-chr1:154934073-154934114_F:2_P:1_M";
chr6	GTF2FASTA	transcript	27105424	27105501	1000	+	.	gene_id "MSTRG.13370.1+chr6:27105424-27105501_F:1_P:87_M"; transcript_id "MSTRG.13370.1+chr6:27105424-27105501_F:1_P:87_M";
chr6	GTF2FASTA	exon	27105424	27105501	1000	+	.	gene_id "MSTRG.13370.1+chr6:27105424-27105501_F:1_P:87_M"; transcript_id "MSTRG.13370.1+chr6:27105424-27105501_F:1_P:87_M";
chr10	GTF2FASTA	transcript	124766666	124768302	1000	-	.	gene_id "MSTRG.2392.1-chr10:124766666-124768302_F:0_P:1_M"; transcript_id "MSTRG.2392.1-chr10:124766666-124768302_F:0_P:1_M";
chr10	GTF2FASTA	exon	124766666	124766692	1000	-	.	gene_id "MSTRG.2392.1-chr10:124766666-124768302_F:0_P:1_M"; transcript_id "MSTRG.2392.1-chr10:124766666-124768302_F:0_P:1_M";
chr10	GTF2FASTA	exon	124768210	124768302	1000	-	.	gene_id "MSTRG.2392.1-chr10:124766666-124768302_F:0_P:1_M"; transcript_id "MSTRG.2392.1-chr10:124766666-124768302_F:0_P:1_M";
chr12	GTF2FASTA	transcript	7242736	7244061	1000	-	.	gene_id "MSTRG.3359.1-chr12:7242736-7244061_F:0_P:35_M"; transcript_id "MSTRG.3359.1-chr12:7242736-7244061_F:0_P:35_M";
chr12	GTF2FASTA	exon	7242736	7242844	1000	-	.	gene_id "MSTRG.3359.1-chr12:7242736-7244061_F:0_P:35_M"; transcript_id "MSTRG.3359.1-chr12:7242736-7244061_F:0_P:35_M";
chr12	GTF2FASTA	exon	7244048	7244061	1000	-	.	gene_id "MSTRG.3359.1-chr12:7242736-7244061_F:0_P:35_M"; transcript_id "MSTRG.3359.1-chr12:7242736-7244061_F:0_P:35_M";
chr20	GTF2FASTA	transcript	17956405	17956452	1000	+	.	gene_id "MSTRG.9763.1+chr20:17956405-17956452_F:1_P:24_M"; transcript_id "MSTRG.9763.1+chr20:17956405-17956452_F:1_P:24_M";
chr20	GTF2FASTA	exon	17956405	17956452	1000	+	.	gene_id "MSTRG.9763.1+chr20:17956405-17956452_F:1_P:24_M"; transcript_id "MSTRG.9763.1+chr20:17956405-17956452_F:1_P:24_M";
chr1	GTF2FASTA	transcript	20510791	20510838	1000	-	.	gene_id "MSTRG.227.1-chr1:20510791-20510838_F:1_P:2_M"; transcript_id "MSTRG.227.1-chr1:20510791-20510838_F:1_P:2_M";
chr1	GTF2FASTA	exon	20510791	20510838	1000	-	.	gene_id "MSTRG.227.1-chr1:20510791-20510838_F:1_P:2_M"; transcript_id "MSTRG.227.1-chr1:20510791-20510838_F:1_P:2_M";
chr15	GTF2FASTA	transcript	51238086	51238193	1000	+	.	gene_id "MSTRG.5247.1+chr15:51238086-51238193_F:0_P:1_M"; transcript_id "MSTRG.5247.1+chr15:51238086-51238193_F:0_P:1_M";
chr15	GTF2FASTA	exon	51238086	51238193	1000	+	.	gene_id "MSTRG.5247.1+chr15:51238086-51238193_F:0_P:1_M"; transcript_id "MSTRG.5247.1+chr15:51238086-51238193_F:0_P:1_M";
chr11	GTF2FASTA	transcript	615556	615591	1000	-	.	gene_id "MSTRG.2461.1-chr11:615556-615591_F:0_P:0_M"; transcript_id "MSTRG.2461.1-chr11:615556-615591_F:0_P:0_M";
chr11	GTF2FASTA	exon	615556	615591	1000	-	.	gene_id "MSTRG.2461.1-chr11:615556-615591_F:0_P:0_M"; transcript_id "MSTRG.2461.1-chr11:615556-615591_F:0_P:0_M";
chr1	GTF2FASTA	transcript	20510791	20510838	1000	-	.	gene_id "MSTRG.227.1-chr1:20510791-20510838_F:1_P:2_M"; transcript_id "MSTRG.227.1-chr1:20510791-20510838_F:1_P:2_M";
chr1	GTF2FASTA	exon	20510791	20510838	1000	-	.	gene_id "MSTRG.227.1-chr1:20510791-20510838_F:1_P:2_M"; transcript_id "MSTRG.227.1-chr1:20510791-20510838_F:1_P:2_M";
chr7	GTF2FASTA	transcript	112430371	112430427	1000	-	.	gene_id "MSTRG.14826.1-chr7:112430371-112430427_F:0_P:3_M"; transcript_id "MSTRG.14826.1-chr7:112430371-112430427_F:0_P:3_M";
chr7	GTF2FASTA	exon	112430371	112430427	1000	-	.	gene_id "MSTRG.14826.1-chr7:112430371-112430427_F:0_P:3_M"; transcript_id "MSTRG.14826.1-chr7:112430371-112430427_F:0_P:3_M";
chrX	GTF2FASTA	transcript	69353390	69353695	1000	+	.	gene_id "MSTRG.16728.2+chrX:69353390-69353695_F:0_P:1_M"; transcript_id "MSTRG.16728.2+chrX:69353390-69353695_F:0_P:1_M";
chrX	GTF2FASTA	exon	69353390	69353391	1000	+	.	gene_id "MSTRG.16728.2+chrX:69353390-69353695_F:0_P:1_M"; transcript_id "MSTRG.16728.2+chrX:69353390-69353695_F:0_P:1_M";
chrX	GTF2FASTA	exon	69353573	69353695	1000	+	.	gene_id "MSTRG.16728.2+chrX:69353390-69353695_F:0_P:1_M"; transcript_id "MSTRG.16728.2+chrX:69353390-69353695_F:0_P:1_M";
chr15	GTF2FASTA	transcript	51238086	51238193	1000	+	.	gene_id "MSTRG.5247.1+chr15:51238086-51238193_F:0_P:1_M"; transcript_id "MSTRG.5247.1+chr15:51238086-51238193_F:0_P:1_M";
chr15	GTF2FASTA	exon	51238086	51238193	1000	+	.	gene_id "MSTRG.5247.1+chr15:51238086-51238193_F:0_P:1_M"; transcript_id "MSTRG.5247.1+chr15:51238086-51238193_F:0_P:1_M";
chr12	GTF2FASTA	transcript	56604342	56606804	1000	-	.	gene_id "MSTRG.3685.1-chr12:56604342-56606804_F:0_P:8_M"; transcript_id "MSTRG.3685.1-chr12:56604342-56606804_F:0_P:8_M";
chr12	GTF2FASTA	exon	56604342	56604352	1000	-	.	gene_id "MSTRG.3685.1-chr12:56604342-56606804_F:0_P:8_M"; transcript_id "MSTRG.3685.1-chr12:56604342-56606804_F:0_P:8_M";
chr12	GTF2FASTA	exon	56606780	56606804	1000	-	.	gene_id "MSTRG.3685.1-chr12:56604342-56606804_F:0_P:8_M"; transcript_id "MSTRG.3685.1-chr12:56604342-56606804_F:0_P:8_M";
chr19	GTF2FASTA	transcript	59086842	59086880	1000	+	.	gene_id "MSTRG.8493.1+chr19:59086842-59086880_F:0_P:1_M"; transcript_id "MSTRG.8493.1+chr19:59086842-59086880_F:0_P:1_M";
chr19	GTF2FASTA	exon	59086842	59086880	1000	+	.	gene_id "MSTRG.8493.1+chr19:59086842-59086880_F:0_P:1_M"; transcript_id "MSTRG.8493.1+chr19:59086842-59086880_F:0_P:1_M";
chr1	GTF2FASTA	transcript	143915898	143915936	1000	+	.	gene_id "MSTRG.952.1+chr1:143915898-143915936_F:0_P:2_M"; transcript_id "MSTRG.952.1+chr1:143915898-143915936_F:0_P:2_M";
chr1	GTF2FASTA	exon	143915898	143915936	1000	+	.	gene_id "MSTRG.952.1+chr1:143915898-143915936_F:0_P:2_M"; transcript_id "MSTRG.952.1+chr1:143915898-143915936_F:0_P:2_M";
chr2	GTF2FASTA	transcript	179278776	179278808	1000	+	.	gene_id "MSTRG.9346.1+chr2:179278776-179278808_F:0_P:4_M"; transcript_id "MSTRG.9346.1+chr2:179278776-179278808_F:0_P:4_M";
chr2	GTF2FASTA	exon	179278776	179278808	1000	+	.	gene_id "MSTRG.9346.1+chr2:179278776-179278808_F:0_P:4_M"; transcript_id "MSTRG.9346.1+chr2:179278776-179278808_F:0_P:4_M";
chr11	GTF2FASTA	transcript	82868482	82868706	1000	+	.	gene_id "MSTRG.3028.1+chr11:82868482-82868706_F:1_P:0_M"; transcript_id "MSTRG.3028.1+chr11:82868482-82868706_F:1_P:0_M";
chr11	GTF2FASTA	exon	82868482	82868706	1000	+	.	gene_id "MSTRG.3028.1+chr11:82868482-82868706_F:1_P:0_M"; transcript_id "MSTRG.3028.1+chr11:82868482-82868706_F:1_P:0_M";
chr7	GTF2FASTA	transcript	45956928	45957035	1000	-	.	gene_id "MSTRG.14408.1-chr7:45956928-45957035_F:0_P:5_M"; transcript_id "MSTRG.14408.1-chr7:45956928-45957035_F:0_P:5_M";
chr7	GTF2FASTA	exon	45956928	45957035	1000	-	.	gene_id "MSTRG.14408.1-chr7:45956928-45957035_F:0_P:5_M"; transcript_id "MSTRG.14408.1-chr7:45956928-45957035_F:0_P:5_M";
chr17	GTF2FASTA	transcript	55918313	55926658	1000	-	.	gene_id "MSTRG.6950.1-chr17:55918313-55926658_F:2_P:5_M"; transcript_id "MSTRG.6950.1-chr17:55918313-55926658_F:2_P:5_M";
chr17	GTF2FASTA	exon	55918313	55918413	1000	-	.	gene_id "MSTRG.6950.1-chr17:55918313-55926658_F:2_P:5_M"; transcript_id "MSTRG.6950.1-chr17:55918313-55926658_F:2_P:5_M";
chr17	GTF2FASTA	exon	55918544	55918621	1000	-	.	gene_id "MSTRG.6950.1-chr17:55918313-55926658_F:2_P:5_M"; transcript_id "MSTRG.6950.1-chr17:55918313-55926658_F:2_P:5_M";
chr17	GTF2FASTA	exon	55926601	55926658	1000	-	.	gene_id "MSTRG.6950.1-chr17:55918313-55926658_F:2_P:5_M"; transcript_id "MSTRG.6950.1-chr17:55918313-55926658_F:2_P:5_M";
chr16	GTF2FASTA	transcript	4165852	4165923	1000	-	.	gene_id "MSTRG.5719.1-chr16:4165852-4165923_F:0_P:1_M"; transcript_id "MSTRG.5719.1-chr16:4165852-4165923_F:0_P:1_M";
chr16	GTF2FASTA	exon	4165852	4165923	1000	-	.	gene_id "MSTRG.5719.1-chr16:4165852-4165923_F:0_P:1_M"; transcript_id "MSTRG.5719.1-chr16:4165852-4165923_F:0_P:1_M";
chr18	GTF2FASTA	transcript	74729174	74817186	1000	-	.	gene_id "MSTRG.7509.1-chr18:74729174-74817186_F:2_P:1_M"; transcript_id "MSTRG.7509.1-chr18:74729174-74817186_F:2_P:1_M";
chr18	GTF2FASTA	exon	74729174	74729224	1000	-	.	gene_id "MSTRG.7509.1-chr18:74729174-74817186_F:2_P:1_M"; transcript_id "MSTRG.7509.1-chr18:74729174-74817186_F:2_P:1_M";
chr18	GTF2FASTA	exon	74778254	74778341	1000	-	.	gene_id "MSTRG.7509.1-chr18:74729174-74817186_F:2_P:1_M"; transcript_id "MSTRG.7509.1-chr18:74729174-74817186_F:2_P:1_M";
chr18	GTF2FASTA	exon	74817167	74817186	1000	-	.	gene_id "MSTRG.7509.1-chr18:74729174-74817186_F:2_P:1_M"; transcript_id "MSTRG.7509.1-chr18:74729174-74817186_F:2_P:1_M";
chr5	GTF2FASTA	transcript	179238595	179238621	1000	+	.	gene_id "MSTRG.13148.1+chr5:179238595-179238621_F:0_P:1_M"; transcript_id "MSTRG.13148.1+chr5:179238595-179238621_F:0_P:1_M";
chr5	GTF2FASTA	exon	179238595	179238621	1000	+	.	gene_id "MSTRG.13148.1+chr5:179238595-179238621_F:0_P:1_M"; transcript_id "MSTRG.13148.1+chr5:179238595-179238621_F:0_P:1_M";
chr3	GTF2FASTA	transcript	71247454	71247480	1000	-	.	gene_id "MSTRG.11051.1-chr3:71247454-71247480_F:1_P:5_M"; transcript_id "MSTRG.11051.1-chr3:71247454-71247480_F:1_P:5_M";
chr3	GTF2FASTA	exon	71247454	71247480	1000	-	.	gene_id "MSTRG.11051.1-chr3:71247454-71247480_F:1_P:5_M"; transcript_id "MSTRG.11051.1-chr3:71247454-71247480_F:1_P:5_M";
chr1	GTF2FASTA	transcript	151529979	151530209	1000	+	.	gene_id "MSTRG.1098.1+chr1:151529979-151530209_F:0_P:0_M"; transcript_id "MSTRG.1098.1+chr1:151529979-151530209_F:0_P:0_M";
chr1	GTF2FASTA	exon	151529979	151530209	1000	+	.	gene_id "MSTRG.1098.1+chr1:151529979-151530209_F:0_P:0_M"; transcript_id "MSTRG.1098.1+chr1:151529979-151530209_F:0_P:0_M";
chr15	GTF2FASTA	transcript	75917719	75917787	1000	-	.	gene_id "MSTRG.5435.3-chr15:75917719-75917787_F:0_P:1_M"; transcript_id "MSTRG.5435.3-chr15:75917719-75917787_F:0_P:1_M";
chr15	GTF2FASTA	exon	75917719	75917787	1000	-	.	gene_id "MSTRG.5435.3-chr15:75917719-75917787_F:0_P:1_M"; transcript_id "MSTRG.5435.3-chr15:75917719-75917787_F:0_P:1_M";
chr1	GTF2FASTA	transcript	23696171	23696281	1000	-	.	gene_id "MSTRG.254.1-chr1:23696171-23696281_F:2_P:0_M"; transcript_id "MSTRG.254.1-chr1:23696171-23696281_F:2_P:0_M";
chr1	GTF2FASTA	exon	23696171	23696281	1000	-	.	gene_id "MSTRG.254.1-chr1:23696171-23696281_F:2_P:0_M"; transcript_id "MSTRG.254.1-chr1:23696171-23696281_F:2_P:0_M";
chr5	GTF2FASTA	transcript	50056189	50058982	1000	+	.	gene_id "MSTRG.12504.1+chr5:50056189-50058982_F:1_P:11_M"; transcript_id "MSTRG.12504.1+chr5:50056189-50058982_F:1_P:11_M";
chr5	GTF2FASTA	exon	50056189	50056196	1000	+	.	gene_id "MSTRG.12504.1+chr5:50056189-50058982_F:1_P:11_M"; transcript_id "MSTRG.12504.1+chr5:50056189-50058982_F:1_P:11_M";
chr5	GTF2FASTA	exon	50057655	50057732	1000	+	.	gene_id "MSTRG.12504.1+chr5:50056189-50058982_F:1_P:11_M"; transcript_id "MSTRG.12504.1+chr5:50056189-50058982_F:1_P:11_M";
chr5	GTF2FASTA	exon	50058982	50058982	1000	+	.	gene_id "MSTRG.12504.1+chr5:50056189-50058982_F:1_P:11_M"; transcript_id "MSTRG.12504.1+chr5:50056189-50058982_F:1_P:11_M";
chr19	GTF2FASTA	transcript	8056636	8056692	1000	-	.	gene_id "MSTRG.7712.1-chr19:8056636-8056692_F:1_P:7_M"; transcript_id "MSTRG.7712.1-chr19:8056636-8056692_F:1_P:7_M";
chr19	GTF2FASTA	exon	8056636	8056692	1000	-	.	gene_id "MSTRG.7712.1-chr19:8056636-8056692_F:1_P:7_M"; transcript_id "MSTRG.7712.1-chr19:8056636-8056692_F:1_P:7_M";
chr5	GTF2FASTA	transcript	172336684	172336731	1000	+	.	gene_id "MSTRG.13072.1+chr5:172336684-172336731_F:2_P:2_M"; transcript_id "MSTRG.13072.1+chr5:172336684-172336731_F:2_P:2_M";
chr5	GTF2FASTA	exon	172336684	172336731	1000	+	.	gene_id "MSTRG.13072.1+chr5:172336684-172336731_F:2_P:2_M"; transcript_id "MSTRG.13072.1+chr5:172336684-172336731_F:2_P:2_M";
chr2	GTF2FASTA	transcript	9558798	9558839	1000	-	.	gene_id "MSTRG.8521.1-chr2:9558798-9558839_F:1_P:2_M"; transcript_id "MSTRG.8521.1-chr2:9558798-9558839_F:1_P:2_M";
chr2	GTF2FASTA	exon	9558798	9558839	1000	-	.	gene_id "MSTRG.8521.1-chr2:9558798-9558839_F:1_P:2_M"; transcript_id "MSTRG.8521.1-chr2:9558798-9558839_F:1_P:2_M";
chr4	GTF2FASTA	transcript	113152979	113153056	1000	+	.	gene_id "MSTRG.12061.1+chr4:113152979-113153056_F:2_P:0_M"; transcript_id "MSTRG.12061.1+chr4:113152979-113153056_F:2_P:0_M";
chr4	GTF2FASTA	exon	113152979	113153056	1000	+	.	gene_id "MSTRG.12061.1+chr4:113152979-113153056_F:2_P:0_M"; transcript_id "MSTRG.12061.1+chr4:113152979-113153056_F:2_P:0_M";
chr4	GTF2FASTA	transcript	113486144	113486335	1000	+	.	gene_id "MSTRG.12067.1+chr4:113486144-113486335_F:2_P:0_M"; transcript_id "MSTRG.12067.1+chr4:113486144-113486335_F:2_P:0_M";
chr4	GTF2FASTA	exon	113486144	113486335	1000	+	.	gene_id "MSTRG.12067.1+chr4:113486144-113486335_F:2_P:0_M"; transcript_id "MSTRG.12067.1+chr4:113486144-113486335_F:2_P:0_M";
chr4	GTF2FASTA	transcript	113486144	113486335	1000	+	.	gene_id "MSTRG.12067.1+chr4:113486144-113486335_F:2_P:0_M"; transcript_id "MSTRG.12067.1+chr4:113486144-113486335_F:2_P:0_M";
chr4	GTF2FASTA	exon	113486144	113486335	1000	+	.	gene_id "MSTRG.12067.1+chr4:113486144-113486335_F:2_P:0_M"; transcript_id "MSTRG.12067.1+chr4:113486144-113486335_F:2_P:0_M";
chr3	GTF2FASTA	transcript	60675961	60676155	1000	-	.	gene_id "MSTRG.11022.1-chr3:60675961-60676155_F:0_P:0_M"; transcript_id "MSTRG.11022.1-chr3:60675961-60676155_F:0_P:0_M";
chr3	GTF2FASTA	exon	60675961	60676155	1000	-	.	gene_id "MSTRG.11022.1-chr3:60675961-60676155_F:0_P:0_M"; transcript_id "MSTRG.11022.1-chr3:60675961-60676155_F:0_P:0_M";
chr12	GTF2FASTA	transcript	65702360	65847528	1000	+	.	gene_id "MSTRG.3755.2+chr12:65702360-65847528_F:0_P:1_M"; transcript_id "MSTRG.3755.2+chr12:65702360-65847528_F:0_P:1_M";
[truncated: 17,334 more rows]
